# Supplementary material for: Comparative Transcriptomes Analysis of Red- and White-Fleshed Apples in an F1 Population of Malus sieversii f. niedzwetzkyana Crossed with M. domestica ‘Fuji’
Source: PLoS One. 2015 Jul 24;10(7):e0133468. doi: 10.1371/journal.pone.0133468 (PMC4514764; doi:10.1371/journal.pone.0133468)
Supplement: S1 Table — (XLS) [file pone.0133468.s001.xls]

## Sheet: Sheet1
Table S1 MYB transcription factors selected for phylogenetic analysis
Gene ID	RPKM(Red)	RPKM(White)	Description
MDP0000259614	23.59	3.3	MYB transcription factor; contains IPR009057 (Homeodomain-like)
MDP0000127691	26.59	4	MYB transcription factor 10; contains IPR009057 (Homeodomain-like)
MDP0000310388	1.86	0.51	R2R3-MYB transcription factor
MDP0000305363	1.68	0.55	MYB transcription factor; contains IPR009057 (Homeodomain-like)
MDP0000031172	9.4	3.3	MYB transcription factor; contains IPR009057 (Homeodomain-like)
MDP0000250031	1.7	0.6	MYB transcription factor; contains IPR009057 (Homeodomain-like)
MDP0000140609	1	0.38	Putative MYB transcription factor; contains IPR009057 (Homeodomain-like)
MDP0000230141	1.65	0.64	Myb-related transcription factor; contains IPR009057 (Homeodomain-like)
MDP0000435315	1.65	0.64	Myb-related transcription factor; contains IPR009057 (Homeodomain-like)
MDP0000270078	8.15	3.41	Myb transcription factor; contains IPR009057 (Homeodomain-like)
MDP0000693678	1.92	0.87	Myb transcription factor; contains IPR009057 (Homeodomain-like)
MDP0000321302	2.83	1.33	Myb family transcription factor; contains IPR009057 (Homeodomain-like)
MDP0000499190	20.89	10.21	Myb transcription factor; contains IPR009057 (Homeodomain-like)
MDP0000139931	2.24	5.07	MYB transcription factor; contains IPR009057 (Homeodomain-like)
MDP0000193637	4.42	1.83	Transcription factor Myb; contains IPR009057 (Homeodomain-like)
MDP0000305438	1.26	0.53	MYB transcription factor; contains IPR009057 (Homeodomain-like)
MDP0000583070	3.71	1.41	Myb family transcription factor; contains IPR009057 (Homeodomain-like)
MDP0000642761	3.88	1.6	Transcription factor Myb; contains IPR009057 (Homeodomain-like)
MDP0000934638	41.15	25.62	Putative MYB transcription factor; contains IPR009057 (Homeodomain-like)
MDP0000915330	7.26	3.6	Putative MYB transcription factor; contains IPR009057 (Homeodomain-like)
MDP0000387366	7.32	3.86	Myb transcription factor; contains IPR009057 (Homeodomain-like)
MDP0000167107	61.44	33.45	Myb transcription factor; contains IPR001345 (Phosphoglycerate/ bisphosphoglycerate mutase, active site), IPR009057 (Homeodomain-like)
MDP0000805075	0.75	0.44	MYB transcription factor; contains IPR009057 (Homeodomain-like)
MDP0000298689	2.76	1.66	Myb transcription factor; contains IPR009057 (Homeodomain-like)
MDP0000210851	0.18	0.11	Putative MYB transcription factor; contains IPR009057 (Homeodomain-like)
MDP0000135594	2.86	1.79	MYB transcription factor 3; contains IPR009057 (Homeodomain-like)
MDP0000289768	0.81	0.51	Myb-related transcription factor; contains IPR009057 (Homeodomain-like)
MDP0000492221	0.76	0.5	Putative MYB transcription factor; contains IPR009057 (Homeodomain-like)
MDP0000165523	3.68	2.46	Myb-related protein-like; contains IPR009057 (Homeodomain-like)
