# Supplementary material for: Comparative Transcriptomes Analysis of Red- and White-Fleshed Apples in an F1 Population of Malus sieversii f. niedzwetzkyana Crossed with M. domestica ‘Fuji’
Source: PLoS One. 2015 Jul 24;10(7):e0133468. doi: 10.1371/journal.pone.0133468 (PMC4514764; doi:10.1371/journal.pone.0133468)
Supplement: S2 Table — (XLS) [file pone.0133468.s002.xls]

## Sheet: Sheet1
Table S2. Primer sequencesused for the qRT-PCR validation of selected differentially expressed genes.
	Gene ID	Description	Forward primer (5′-3′)	Reverse primer (5′-3′)
UP-regulated	MDP0000252589	chalcone isomerase	GGGATAACCTCGCGGCCAAA	GCATCCATGCCGGAAGCTACAA
	MDP0000686666	chalcone synthase	GGAGACAACTGGAGAAGGACTGGAA	CGACATTGATACTGGTGTCTTC
	MDP0000293578	4-coumarate: CoA ligase	CTCTCACTCGGCTATAACC	GCTCCTTGGCTCTATCAA
	MDP0000494976	Dihydroflavonol-4-reductase protein	GATAGGGTTTGAGTTCAAGTA	TCTCCTCAGCAGCCTCAGTTTTCT
	MDP0000190489	flavanone 3-hydroxylase	TGGAAGCTTGTGAGGACTGGGGT	CTCCTCCGATGGCAAATCAAAGA
	MDP0000543445	UDP-flavanone-3-O-glucosyl transferases	CCACCGCCCTTCCAAACACTCT	CACCCTTATGTTACGCGGCATGT
	MDP0000788934	leucoanthocyanidin dioxygenase	AGTTGTAGAAGATGGTGACT	CAGGTCGTTGAAGTTGTG
	MDP0000252292	Glutathione S-transferase	AGTTGTAGAAGATGGTGACT	CAGGTCGTTGAAGTTGTG
	MDP0000303216	WD-repeat protein, putative; (WD40/YVTN repeat-like-containing domain)	GATTCATTGCCACAGTTG	CATCACTCACCGAACATA
	MDP0000175055	TRANSPARENT TESTA 12-like (LOC103443008)	CTTCTTACTGTTGCCGATT	CCTTCACCTTCCTCTGAG
	MDP0000259614	MYB transcription factor; contains IPR009057	TGCCTGGACTCGAGAGGAAGACA	CCTGTTTCCCAAAAGCCTGTGAA
	MDP0000127691	MYB transcription factor; contains IPR009057	GAAAGTGGAACCAAGTTT	AAGCCTGTGAAGTCTAAT
	MDP0000902338	basic proline-rich protein-like	GGTCCGCATCCTCTCTTC	ATAACCAGCAGCAACACAGA
	MDP0000388415	annexin-like protein RJ4	GTGACTGCGTATCGTTATG	ACAACCCTCTTCCAACAA
	MDP0000247652	18.2 kDa class I heat shock protein	CTCAGTCTCTTTGGCAAC	CACTTTCACCTCCTCCTT
	MDP0000548065	17.5 kDa class II heat shock protein; contains IPR008978 (HSP20-like chaperone)	GAGAAGGAAGGGGCTAAG	CAACCAATCTTGACCTCG
	MDP0000210077	ascorbate peroxidase 2, cytosolic	CTGTGAGTGAGGAATACCA	GACCGTTGTTTGCTTCAT
	MDP0000211516	AN1-type zinc finger protein 2B; contains IPR000058 (Zinc finger, AN1-type)	CAGAAAGGTGGTGGTTTG	GCAGGTGCTGGTATTAGA
	MDP0000154255	Pyridoxal kinase; contains IPR004625 (Pyridoxal phosphate (active vitamin B6)	GGAATATGCTTGACACCTG	GATGACTACCAATCAGAAGAAG
	MDP0000175240	WRKY transcription factor	GATCAAGCCTTCACCAATG	CACATACTGTTGTCCGTTAC
DOWN-regulated	MDP0000131249	Aspartate aminotransferase	TGGGACTTTACGGAGAAC	CCATTGCCTTCACTTCATT
	MDP0000146673	cycling DOF factor 2/CDF2	TCTCACCATCCTCTACTCT	GCTTCTTGCTGCTTCATTA
	MDP0000282334	cyclic dof factor 2-like	GTCCTCTACTCTTAGCCATT	GCAGCCTCATTAGAATCATC
	MDP0000650491	4-coumarate--CoA ligase-like 10	TTATCGTCCTCCCTCTATTTC	CTGCCTCCATAACCTCAA
	MDP0000248148	anthocyanidin 3-O-glucosyltransferase 5-like	TGCTTATCGTTGACCTCTT	ACATACTCTCCTTCCACTTC
	MDP0000422832	Cinnamyl alcohol dehydrogenase 3	ATGGAACTATGGTGGTTGT	CTCCGCTGTCTCACTTAT
	MDP0000149950	beta-amylase 3, chloroplastic	ATCCAAGTCGTCATGTCTT	GATTCCTCCTGCCTGATT
	MDP0000326735	methylesterase 10	CCTGAAGATGAGAAGGTGATA	GGCAATCCAATAACGACTC
	MDP0000320827	Heat stress transcription factor A-1	TAGGACTGAGGACGAAGA	CATCTGCCTTAACCAATCC
	MDP0000232292	Dof zinc finger protein	AAGAAGCCAGACAAGATACT	ATGATTCCTCCAGCAGTC
