# Supplementary material for: Comparative Transcriptomes Analysis of Red- and White-Fleshed Apples in an F1 Population of Malus sieversii f. niedzwetzkyana Crossed with M. domestica ‘Fuji’
Source: PLoS One. 2015 Jul 24;10(7):e0133468. doi: 10.1371/journal.pone.0133468 (PMC4514764; doi:10.1371/journal.pone.0133468)
Supplement: S3 Table — (XLSX) [file pone.0133468.s003.xlsx]

## Sheet: Sheet1
Table S3 Genes expressed in ripe red- and white-fleshed apples
Gene ID	description	RPKM			mean	RPKM			mean
		Red_rep1	Red_rep2	Red_rep3		White_rep1	White_rep2	White_rep3
MDP0000259614	MYB transcription factor; contains IPR009057 (Homeodomain-like)	19.1	24.26	27.41	23.59	4.63	5.27	0	3.3
MDP0000271528	CBS domain containing protein; contains IPR000270 (Phox/Bem1p), IPR000644 (Cystathionine beta-synthase, core), IPR002902 (Gnk2-homologous domain)	7.39	9.42	8.21	8.34	1.9	2.98	0.67	1.85
MDP0000485762	Putative blight-associated protein p12; contains IPR014733 (Barwin-like endoglucanase)	4.46	8.1	5.6	6.05	0.27	0.51	0	0.26
MDP0000313080	Peroxidase; contains IPR008978 (HSP20-like chaperone), IPR010255 (Haem peroxidase)	17.63	27.03	20.17	21.61	8.18	5.83	0.22	4.74
MDP0000265157	18.2 kDa class I heat shock protein; contains IPR008978 (HSP20-like chaperone)	1145.31	1217.4	1099.66	1154.12	663.98	468.22	150.38	427.53
MDP0000323296	18.2 kDa class I heat shock protein; contains IPR008978 (HSP20-like chaperone)	1035.12	1174.81	1090.35	1100.09	611.21	441.53	114.1	388.95
MDP0000322202	Putative uncharacterized protein OSJNBa0061K21.11	8.63	11.24	10.32	10.06	1.75	1.64	1.48	1.62
MDP0000172108	17.5 kDa class I heat shock protein; contains IPR008978 (HSP20-like chaperone)	38.68	66.43	46.25	50.45	18.13	12.72	0.49	10.45
MDP0000252589	Chalcone flavonone isomerase; contains IPR016087 (Chalcone isomerase)	49.62	103.34	73.62	75.53	17.39	16.35	1.7	11.81
MDP0000405936	UDP-glucosyltransferase, putative; contains IPR002213 (UDP-glucuronosyl/UDP-glucosyltransferase)	74.5	93.12	138.72	102.11	32.48	19.97	2.47	18.31
MDP0000478252	UDP-glucosyltransferase, putative; contains IPR002213 (UDP-glucuronosyl/UDP-glucosyltransferase)	74.5	93.12	138.72	102.11	32.48	19.97	2.47	18.31
MDP0000292309	Translation initiation factor if-2, putative; contains IPR015760 (Translation initiation factor IF- 2), IPR020683 (Ankyrin repeat-containing domain), IPR026961 (PGG domain), IPR027417 (P-loop containing nucleoside triphosphate hydrolase)	1.74	0.8	0.97	1.17	4.22	4.53	3.76	4.17
MDP0000522954	18.2 kDa class I heat shock protein; contains IPR008978 (HSP20-like chaperone), IPR010402 (CCT domain)	113.88	147.55	145.85	135.76	70.67	51.47	5.77	42.64
MDP0000574524	17.5 kDa class I heat shock protein; contains IPR008978 (HSP20-like chaperone)	47.37	82.08	54.63	61.36	23.46	13.42	0.86	12.58
MDP0000700383	17.5 kDa class II heat shock protein; contains IPR008978 (HSP20-like chaperone)	750.66	755.83	725.13	743.87	428.88	287.62	40.17	252.22
MDP0000211516	AN1-type zinc finger protein 2B; contains IPR000058 (Zinc finger, AN1-type)	10.17	11.91	15.76	12.61	3.93	3.43	1.9	3.09
MDP0000788934	Anthocyanidin synthase; contains IPR005123 (Oxoglutarate/iron-dependent dioxygenase), IPR026992 (Non-haem dioxygenase N-terminal domain), IPR027443 (Isopenicillin N synthase-like)	51.86	88.63	92.72	77.74	29.32	22.28	4.12	18.57
MDP0000131249	Aspartate aminotransferase; contains IPR000796 (Aspartate/other aminotransferase), IPR015424 (Pyridoxal phosphate-dependent transferase)	17.48	13.36	9.09	13.31	28.27	25.86	35.77	29.97
MDP0000436554	18.2 kDa class I heat shock protein; contains IPR008978 (HSP20-like chaperone)	133.22	156.49	146.46	145.39	81.59	71.12	16.44	56.38
MDP0000810697	18.2 kDa class I heat shock protein; contains IPR008978 (HSP20-like chaperone)	398.4	545.29	451.14	464.94	250.19	174.86	30.59	151.88
MDP0000209432	Indole-3-acetic acid-amido synthetase GH3.3, putative; contains IPR004993 (GH3 auxin-responsive promoter)	64.29	62.91	48.99	58.73	112.21	93.95	132.84	113
MDP0000418416	17.5 kDa class II heat shock protein; contains IPR008978 (HSP20-like chaperone)	888.63	1268.08	1011.02	1055.91	521.73	512.37	165.39	399.83
MDP0000548065	17.5 kDa class II heat shock protein; contains IPR008978 (HSP20-like chaperone)	920.62	1316.93	1048.93	1095.49	537.67	531.26	170.08	413
MDP0000791550	18.2 kDa class I heat shock protein; contains IPR008978 (HSP20-like chaperone)	2328.52	3276.39	2761.35	2788.75	1370.21	1267.99	219.28	952.49
MDP0000240641	Anthocyanidin synthase protein; contains IPR005123 (Oxoglutarate/iron-dependent dioxygenase), IPR026992 (Non-haem dioxygenase N-terminal domain), IPR027443 (Isopenicillin N synthase-like)	60	104.18	107.25	90.48	38.44	20.57	2.7	20.57
MDP0000252292	Glutathione S-transferase; contains IPR010987 (Glutathione S-transferase, C-terminal-like), IPR012336 (Thioredoxin-like fold)	157.37	315.42	385.8	286.2	66.73	48.53	0.64	38.63
MDP0000247652	18.2 kDa class I heat shock protein; contains IPR008978 (HSP20-like chaperone)	870.51	1213.18	1053.84	1045.84	538.05	480.64	101.11	373.27
MDP0000127691	MYB transcription factor 10; contains IPR009057 (Homeodomain-like)	15.29	34.62	29.86	26.59	6.18	5.81	0	4
MDP0000360447	Anthocyanidin synthase protein; contains IPR005123 (Oxoglutarate/iron-dependent dioxygenase), IPR026992 (Non-haem dioxygenase N-terminal domain), IPR027443 (Isopenicillin N synthase-like)	56.17	99.86	102.47	86.17	35.68	20.13	2.39	19.4
MDP0000176292	Receptor protein kinase, putative; contains IPR001611 (Leucine-rich repeat), IPR003591 (Leucine-rich repeat, typical subtype), IPR011009 (Protein kinase-like domain), IPR013210 (Leucine-rich repeat-containing N-terminal, type 2), IPR013320 (Concanavalin A-like lectin/glucanase, subgroup)	1.76	2.39	0.66	1.6	3.54	5.01	4.47	4.34
MDP0000902338	Unknown protein	257.57	314.73	407	326.43	145.04	135.5	39.35	106.63
MDP0000308938	17.5 kDa class II heat shock protein; contains IPR008978 (HSP20-like chaperone)	989.34	1305.24	1088.85	1127.81	664.62	580.62	251.81	499.02
MDP0000243243	22.7 kDa class IV heat shock protein; contains IPR008978 (HSP20-like chaperone)	31.78	43.6	45.3	40.23	21.65	11.67	0	11.11
MDP0000288741	CBS domain containing protein; contains IPR000644 (Cystathionine beta-synthase, core)	4.44	5.59	4.11	4.71	0.94	1.65	0.68	1.09
MDP0000422832	Cinnamyl alcohol dehydrogenase 3; contains IPR002085 (Alcohol dehydrogenase superfamily, zinc-type), IPR013149 (Alcohol dehydrogenase, C-terminal), IPR016040 (NAD(P)-binding domain)	11.65	24.43	20.99	19.02	35	50.74	38.54	41.43
MDP0000632574	Major latex-like protein; contains IPR000916 (Bet v I domain), IPR023393 (START-like domain)	22.9	48.06	36.51	35.82	9.64	7.25	8.49	8.46
MDP0000146673	Dof zinc finger protein; contains IPR003851 (Zinc finger, Dof-type)	6.26	2.01	5.02	4.43	12.27	8.9	11.53	10.9
MDP0000308559	Putative 17.9 kDa class II heat shock protein; contains IPR008978 (HSP20-like chaperone)	0.94	3.87	3.76	2.86	0	0	0	0
MDP0000256650	Na+/Pi transporter; contains IPR011701 (Major facilitator superfamily), IPR016196 (Major facilitator superfamily domain, general substrate transporter)	12.16	17.99	12.19	14.11	6.71	6.39	2.91	5.34
MDP0000282334	Dof zinc finger protein; contains IPR003851 (Zinc finger, Dof-type)	5.89	2.9	3.68	4.16	11.71	9.35	9.73	10.26
MDP0000322563	Cytochrome P450; contains IPR001128 (Cytochrome P450)	1.44	1.24	0.18	0.95	3.68	2.85	4.04	3.52
MDP0000272284	Pyruvate decarboxylase; contains IPR012001 (Thiamine pyrophosphate enzyme, N-terminal TPP-binding domain)	77.84	113.51	83.21	91.52	144.42	229.83	213.26	195.84
MDP0000638442	L-threonine 3-dehydrogenase; contains IPR002085 (Alcohol dehydrogenase superfamily, zinc-type), IPR016040 (NAD(P)-binding domain), IPR020843 (Polyketide synthase, enoylreductase)	13	17.65	24.27	18.31	3.83	7.07	4.87	5.26
MDP0000623212	Class I heat shock protein 3; contains IPR008978 (HSP20-like chaperone)	28.61	47.7	37.29	37.87	16.88	14.99	1.85	11.24
MDP0000301464	22.7 kDa class IV heat shock protein; contains IPR008978 (HSP20-like chaperone)	25.25	34.78	39.61	33.21	18.13	8.75	0	8.96
MDP0000127915	Ran guanine nucleotide release factor; contains IPR007681 (Ran-interacting Mog1 protein)	51.25	44.79	48.36	48.13	28.17	25.8	14.8	22.92
MDP0000782323	Zinc finger protein CONSTANS-LIKE protein; contains IPR000315 (Zinc finger, B-box), IPR010402 (CCT domain)	9.84	9.22	8.89	9.32	17.51	20.21	21.11	19.61
MDP0000240643	Anthocyanidin synthase protein; contains IPR005123 (Oxoglutarate/iron-dependent dioxygenase), IPR026992 (Non-haem dioxygenase N-terminal domain), IPR027443 (Isopenicillin N synthase-like)	33.45	57.81	64.86	52.04	22.64	13.28	2.19	12.7
MDP0000134791	Chalcone isomerase; contains IPR016087 (Chalcone isomerase)	54.84	74.36	90.22	73.14	35.46	35.42	24.73	31.87
MDP0000188275	Unknown protein	4.85	9.77	8.22	7.61	2.05	2.96	1.04	2.02
MDP0000188935	17.5 kDa class II heat shock protein; contains IPR008978 (HSP20-like chaperone)	691.57	932.18	977.48	867.08	469.95	471.92	176.48	372.78
MDP0000219859	UDP-glucosyltransferase, putative; contains IPR002213 (UDP-glucuronosyl/UDP-glucosyltransferase)	0	0	0.77	0.26	1.55	0	0	0.52
MDP0000455477	Alpha-glucosidase, putative; contains IPR000322 (Glycoside hydrolase, family 31), IPR011013 (Galactose mutarotase-like domain)	8.32	7.38	3.79	6.5	15.1	12.5	19.74	15.78
MDP0000232292	Dof zinc finger protein; contains IPR003851 (Zinc finger, Dof-type)	5.65	2.53	3.08	3.75	10.37	7.86	8.7	8.98
MDP0000672871	Class I heat shock protein 3; contains IPR008978 (HSP20-like chaperone)	32.51	46.18	34.63	37.77	20.85	21.31	10.55	17.57
MDP0000149950	Beta-amylase, putative; contains IPR001554 (Glycoside hydrolase, family 14), IPR017853 (Glycoside hydrolase, superfamily)	33.23	19.46	33.45	28.71	76.84	64.68	115.85	85.79
MDP0000175443	Microsomal glutathione s-transferase, putative; contains IPR001129 (Membrane-associated, eicosanoid/glutathione metabolism (MAPEG) protein), IPR023352 (Membrane associated eicosanoid/glutathione metabolism-like domain)	67.05	81.73	76.75	75.18	42.57	48.04	26.18	38.93
MDP0000604702	17.5 kDa class II heat shock protein; contains IPR008978 (HSP20-like chaperone)	737.11	997.74	794.87	843.24	504.31	458.31	189.4	384.01
MDP0000320542	Solute carrier family 35 member F1; contains IPR009262 (Protein of unknown function DUF914, eukaryotic)	7.96	10.97	11.2	10.04	3.98	4.41	3.01	3.8
MDP0000277859	Microsomal glutathione s-transferase, putative; contains IPR001129 (Membrane-associated, eicosanoid/glutathione metabolism (MAPEG) protein), IPR008978 (HSP20-like chaperone), IPR023352 (Membrane associated eicosanoid/glutathione metabolism-like domain)	66.18	85	75.97	75.72	44.19	45.28	27.82	39.1
MDP0000210077	Ascorbate peroxidase; contains IPR010255 (Haem peroxidase)	113.95	129.64	178.28	140.62	70.45	70.28	44.02	61.58
MDP0000265271	Lipid A export ATP-binding/permease protein MsbA; contains IPR011527 (ABC transporter, transmembrane domain, type 1), IPR027417 (P-loop containing nucleoside triphosphate hydrolase)	4.78	4.18	4.93	4.63	10.72	8.02	8.36	9.03
MDP0000236614	Cytochrome P450; contains IPR001128 (Cytochrome P450)	1.59	1.24	0	0.94	3.58	2.51	4.28	3.46
MDP0000175055	Multidrug resistance protein MdtK; contains IPR002528 (Multi antimicrobial extrusion protein)	1.97	4.73	3.97	3.56	1.09	0.72	0.18	0.66
MDP0000294594	17.5 kDa class II heat shock protein; contains IPR008978 (HSP20-like chaperone)	370.44	506.95	514.58	463.99	260.03	251.14	84.2	198.46
MDP0000320827	Heat stress transcription factor A-1; contains IPR011991 (Winged helix-turn-helix DNA-binding domain)	4.42	5.33	3.89	4.55	8.83	12.75	11.21	10.93
MDP0000620797	PH01B019A14.22 protein	20.52	29.49	27.44	25.82	15.27	13.15	9.34	12.59
MDP0000190531	Disease resistance protein; contains IPR000767 (Disease resistance protein), IPR003591 (Leucine-rich repeat, typical subtype), IPR025875 (Leucine rich repeat 4), IPR027417 (P-loop containing nucleoside triphosphate hydrolase)	4.95	3.26	3.09	3.77	7.37	7.04	7.87	7.43
MDP0000223568	18.2 kDa class I heat shock protein; contains IPR008978 (HSP20-like chaperone)	502.85	938.42	839.32	760.2	307.04	325.97	81.98	238.33
MDP0000326735	Methylesterase	20.41	19.45	20.88	20.25	29.99	49.69	50.6	43.43
MDP0000129942	Multiprotein-bridging factor, putative; contains IPR010982 (Lambda repressor-like, DNA-binding domain), IPR013729 (Multiprotein bridging factor 1, N-terminal)	29.27	32.47	42.45	34.73	14.73	20.24	9.27	14.75
MDP0000255004	17.6 kDa class II heat shock protein; contains IPR008978 (HSP20-like chaperone)	28.06	53.82	68.1	49.99	16.68	11.29	0.28	9.42
MDP0000158520	18.2 kDa class I heat shock protein; contains IPR008978 (HSP20-like chaperone)	952.75	1791.78	1563.09	1435.87	601.45	602.12	124.75	442.77
MDP0000624583	Patatin T5, putative; contains IPR016035 (Acyl transferase/acyl hydrolase/lysophospholipase)	64.72	62.8	48.18	58.57	97.2	103.04	105.53	101.92
MDP0000686666	Chalcone synthase; contains IPR011141 (Polyketide synthase, type III), IPR016039 (Thiolase-like)	134.54	234.24	343.78	237.52	74.37	33.01	15.5	40.96
MDP0000844208	N6-adenosine-methyltransferase, putative; contains IPR007757 (MT-A70-like)	2.05	1.47	1.3	1.61	4.84	2.93	4.45	4.07
MDP0000212976	Unknown protein	23.76	29.7	38.62	30.69	11.98	17.35	8.22	12.52
MDP0000533178	N-hydroxycinnamoyl/benzoyltransferase; contains IPR003480 (Transferase), IPR023213 (Chloramphenicol acetyltransferase-like domain)	143.1	184.85	180.67	169.54	124.14	86.07	75.01	95.07
MDP0000125793	ATP-dependent zinc metalloprotease FtsH 2; contains IPR027417 (P-loop containing nucleoside triphosphate hydrolase)	10.03	14.99	14.65	13.22	7.37	6.68	5.57	6.54
MDP0000258118	Protein phosphatase 2c, putative; contains IPR001932 (Protein phosphatase 2C (PP2C)-like), IPR015655 (Protein phosphatase 2C)	11.29	6.61	6.55	8.15	13.5	18.18	16.71	16.13
MDP0000150108	O-fucosyltransferase family protein; contains IPR019378 (GDP-fucose protein O-fucosyltransferase)	2.18	2.07	1.1	1.78	3.87	6.13	4.57	4.86
MDP0000548066	Putative 17.9 kDa class II heat shock protein; contains IPR008978 (HSP20-like chaperone)	0.91	2.84	4.89	2.88	0	0	0	0
MDP0000195997	Thioredoxin; contains IPR012336 (Thioredoxin-like fold)	26.4	33.72	22.37	27.5	44.41	70.05	50.13	54.86
MDP0000176602	Unknown protein	4.92	4.06	0.4	3.13	9.63	6.89	9.76	8.76
MDP0000259357	Disease resistance-like protein; contains IPR000157 (Toll/interleukin-1 receptor homology (TIR) domain), IPR000767 (Disease resistance protein), IPR001611 (Leucine-rich repeat), IPR027417 (P-loop containing nucleoside triphosphate hydrolase)	7.45	10.35	5.99	7.93	4.26	3.24	1.58	3.03
MDP0000290263	Phytochrome-interacting factor 3; contains IPR011598 (Myc-type, basic helix-loop-helix (bHLH) domain), IPR024097 (Basic helix-loop-helix leucine zipper transcription factor)	7.97	5.26	7.56	6.93	12.58	12.05	14.74	13.12
MDP0000641906	Disease resistance protein; contains IPR000767 (Disease resistance protein), IPR027417 (P-loop containing nucleoside triphosphate hydrolase)	5.74	5.73	4.84	5.44	11.54	8.17	10.44	10.05
MDP0000246477	Unknown protein	13.15	17.51	17.88	16.18	3.71	11.09	4.81	6.54
MDP0000220511	Receptor protein kinase, putative; contains IPR011009 (Protein kinase-like domain)	5.41	4.22	0.4	3.34	9.84	7.45	10.64	9.31
MDP0000596661	BEL1-like homeodomain transcription factor; contains IPR006563 (POX), IPR009057 (Homeodomain-like)	3.33	3.32	2.85	3.17	6.06	6.27	7.29	6.54
MDP0000794979	18.2 kDa class I heat shock protein; contains IPR008978 (HSP20-like chaperone)	2.57	4.74	4.84	4.05	0	0.42	0	0.14
MDP0000186557	Putative stress-induced protein; contains IPR010410 (Protein of unknown function DUF1005)	30.4	31.47	30.46	30.78	18.95	16.11	13.52	16.19
MDP0000137053	Plant-specific domain TIGR01568 family; contains IPR006458 (Ovate protein family, C-terminal)	54.49	36.43	31.14	40.69	114.04	96.78	66.83	92.55
MDP0000185333	Gibberellin 2-oxidase; contains IPR002283 (Isopenicillin N synthase), IPR026992 (Non-haem dioxygenase N-terminal domain), IPR027443 (Isopenicillin N synthase-like)	36.88	40.56	49.66	42.37	22.85	26.02	6.81	18.56
MDP0000314158	18.1 kDa class I heat shock protein; contains IPR001878 (Zinc finger, CCHC-type), IPR004332 (Transposase, MuDR, plant), IPR006564 (Zinc finger, PMZ-type), IPR008978 (HSP20-like chaperone), IPR018289 (MULE transposase domain)	0.54	0.92	0.94	0.8	0.25	0.16	0.07	0.16
MDP0000320017	Xyloglucan endotransglucosylase/hydrolase 2; contains IPR008985 (Concanavalin A-like lectin/glucanases superfamily), IPR016455 (Xyloglucan endotransglucosylase/hydrolase)	79.55	129.38	109.9	106.28	53.04	59.27	20.01	44.11
MDP0000323779	NAC domain-containing protein, putative; contains IPR003441 (No apical meristem (NAM) protein)	37.9	26.12	15.18	26.4	52.12	70.71	49.33	57.39
MDP0000140493	NAC domain-containing protein, putative; contains IPR003441 (No apical meristem (NAM) protein)	48.9	37.18	25.3	37.13	70.21	88.32	59.43	72.65
MDP0000281582	Serine/threonine-protein kinase; contains IPR002013 (Synaptojanin, N-terminal), IPR011009 (Protein kinase-like domain)	6.34	7.61	1.48	5.14	10.32	12.17	13.18	11.89
MDP0000291831	17.5 kDa class II heat shock protein; contains IPR008978 (HSP20-like chaperone)	84.35	120.98	124.91	110.08	55.93	67.57	24.37	49.29
MDP0000368987	Unknown protein	9.68	6.42	5.79	7.3	1.17	2.58	0.66	1.47
MDP0000208958	17.4 kDa class I heat shock protein 3; contains IPR008978 (HSP20-like chaperone)	340.03	566.68	297.14	401.28	182.17	126.1	35.32	114.53
MDP0000314219	18.2 kDa class I heat shock protein; contains IPR008978 (HSP20-like chaperone)	718.39	1213.58	1242.32	1058.1	476.96	537.62	155.83	390.14
MDP0000231962	Pectinesterase; contains IPR006501 (Pectinesterase inhibitor), IPR011050 (Pectin lyase fold/virulence factor)	0.71	1.66	2.26	1.54	0.38	0.09	0	0.16
MDP0000232035	ARGONAUTE 1; contains IPR003100 (Argonaute/Dicer protein, PAZ), IPR012337 (Ribonuclease H-like domain), IPR014811 (Domain of unknown function DUF1785)	9.16	8.96	6.08	8.07	5.06	4.34	2.68	4.03
MDP0000656720	N-hydroxycinnamoyl/benzoyltransferase; contains IPR003480 (Transferase), IPR023213 (Chloramphenicol acetyltransferase-like domain)	156.32	193.02	205.08	184.81	134.92	98.84	85.65	106.47
MDP0000189624	Calmodulin-binding protein-like protein; contains IPR012417 (Calmodulin-binding domain, plant)	4.57	5.88	6.81	5.75	3.18	2.48	2.69	2.78
MDP0000163089	MLO-like protein; contains IPR004326 (Mlo-related protein)	0.62	1.45	0.46	0.84	3.38	1.85	2.86	2.7
MDP0000154255	Pyridoxal kinase; contains IPR004625 (Pyridoxal phosphate (active vitamin B6) biosynthesis, pyridoxal kinase)	5.94	8.86	6.46	7.09	1.64	1.85	1.39	1.63
MDP0000322356	Unknown protein; contains IPR012474 (Frigida-like)	21.03	27.05	33.16	27.08	14.24	15.59	11.52	13.78
MDP0000156548	At1g69160/F4N2_9	19.03	11.07	13.68	14.59	29.7	31.11	21.45	27.42
MDP0000224313	Cytochrome P450 cinnamate 4-hydroxylase; contains IPR001128 (Cytochrome P450)	26.35	35.2	41.46	34.34	15.14	19.24	15.43	16.6
MDP0000342721	Unknown protein	0	0.37	1.5	0.62	4.93	6.07	2.89	4.63
MDP0000502378	Transport protein sec23; contains IPR002035 (von Willebrand factor, type A), IPR006895 (Zinc finger, Sec23/Sec24-type), IPR006896 (Sec23/Sec24, trunk domain)	3.55	4.6	4.47	4.21	6.57	13.21	11.32	10.37
MDP0000731537	Protein phosphatase 2c, putative; contains IPR001932 (Protein phosphatase 2C (PP2C)-like), IPR015655 (Protein phosphatase 2C)	10.12	5.42	6.33	7.29	11.23	15.92	13.78	13.64
MDP0000736035	Unknown protein	18.1	32.77	28.53	26.47	8.48	15.01	6.34	9.94
MDP0000221160	17.5 kDa class II heat shock protein; contains IPR008978 (HSP20-like chaperone)	353.16	561.41	570.88	495.15	257.22	262.62	82.01	200.62
MDP0000262990	NAC domain-containing protein, putative; contains IPR003441 (No apical meristem (NAM) protein)	54.46	38.65	25.85	39.65	76.15	94.61	64.13	78.3
MDP0000365521	Unknown protein	84.67	73.01	75.16	77.61	43.47	38.5	34.13	38.7
MDP0000895857	Metal ion binding protein	263.55	317.87	242.28	274.57	423.96	493.3	416.01	444.42
MDP0000860248	Unknown protein	27.77	22.93	34.57	28.42	14.08	14.54	12.15	13.59
MDP0000940317	AT5G28150-like protein; contains IPR008586 (Protein of unknown function DUF868, plant)	11.4	11.19	13.77	12.12	18.58	21.52	26.16	22.09
MDP0000575740	Chalcone synthase; contains IPR011141 (Polyketide synthase, type III), IPR016039 (Thiolase-like)	119.24	136.71	260.98	172.31	49.51	48.39	8.97	35.62
MDP0000143460	Calmodulin binding protein, putative; contains IPR000048 (IQ motif, EF-hand binding site), IPR025064 (Domain of unknown function DUF4005)	2.88	6.52	4.52	4.64	7.84	15.65	16.54	13.34
MDP0000276117	Probable receptor-like protein kinase; contains IPR011009 (Protein kinase-like domain)	40.82	21.3	23.91	28.68	47.32	50.19	62.57	53.36
MDP0000399965	Ascorbate peroxidase; contains IPR010255 (Haem peroxidase)	68.37	76.21	113.84	86.14	46.37	37.73	26.79	36.96
MDP0000162705	Coproporphyrinogen III oxidase, aerobic; contains IPR001260 (Coproporphyrinogen III oxidase, aerobic)	7.21	6.57	4.79	6.19	19.43	27.4	20.55	22.46
MDP0000854581	Unknown protein	90.84	89.79	120.08	100.24	67.87	56.82	38.17	54.29
MDP0000251952	NifU-like protein; contains IPR001075 (NIF system FeS cluster assembly, NifU, C-terminal)	4.58	5.36	8.54	6.16	1.78	2.92	0.19	1.63
MDP0000319966	GPI-anchored protein, putative	3.98	5.14	7.71	5.61	0.67	2.19	2.11	1.66
MDP0000303216	WD-repeat protein, putative; contains IPR015943 (WD40/YVTN repeat-like-containing domain)	2.08	3.58	5.55	3.74	0.74	0.7	0.63	0.69
MDP0000520855	Cytochrome P450 cinnamate 4-hydroxylase; contains IPR001128 (Cytochrome P450)	25.66	34.12	40.36	33.38	15.14	18.72	15.43	16.43
MDP0000150140	Cytochrome P450 allene oxide synthase; contains IPR001128 (Cytochrome P450)	99.06	91.44	78.03	89.51	115.54	147.6	167.23	143.46
MDP0000282103	Short internode related sequence; contains IPR007818 (Protein of unknown function DUF702)	0.3	0	0.18	0.16	0.91	1.88	2.46	1.75
MDP0000523477	Chalcone isomerase; contains IPR016087 (Chalcone isomerase)	19.67	17.51	21.82	19.67	15.06	9.53	6.66	10.42
MDP0000215062	Activator of 90 kDa heat shock protein ATPase-like protein; contains IPR013538 (Activator of Hsp90 ATPase homologue 1-like), IPR015310 (Activator of Hsp90 ATPase, N-terminal), IPR023393 (START-like domain)	84.44	81.05	80.44	81.98	52.84	51.29	39.33	47.82
MDP0000286672	UDP-N-acetylglucosamine 1-carboxyvinyltransferase; contains IPR005750 (UDP-N-acetylglucosamine 1-carboxyvinyltransferase), IPR013792 (RNA 3'-terminal phosphate cyclase/enolpyruvate transferase, alpha/beta)	0	0	0	0	0.56	0	0	0.19
MDP0000198407	Chalcone isomerase; contains IPR016087 (Chalcone isomerase)	41.87	39.93	43.64	41.81	29.12	23.43	19.32	23.96
MDP0000935832	Heat shock 70 kDa protein; contains IPR013126 (Heat shock protein 70 family)	17.31	14.28	26.81	19.47	8.68	8.43	3.47	6.86
MDP0000351172	Unknown protein	2.32	4.66	3.96	3.65	0.4	0	0.34	0.25
MDP0000908354	TLC ATP/ADP transporter	9.52	7.92	4.77	7.4	12.67	21.72	26.8	20.4
MDP0000303430	Heat shock protein; contains IPR001404 (Heat shock protein Hsp90)	369.05	291.74	434.55	365.11	205.77	243.24	115.23	188.08
MDP0000784513	Unknown protein	270.52	258.7	228.34	252.52	397.11	346.98	467.82	403.97
MDP0000218462	Cytochrome P450 cinnamate 4-hydroxylase; contains IPR001128 (Cytochrome P450)	26.58	32.49	40.91	33.33	15.7	18.45	16.14	16.76
MDP0000228750	Cell cycle regulated microtubule associated protein	1.67	1.82	0.57	1.35	3.76	3.67	4.65	4.03
MDP0000126107	Ascorbate peroxidase; contains IPR010255 (Haem peroxidase)	27.87	26.26	28.37	27.5	19.8	15.89	4.92	13.54
MDP0000137655	Chalcone synthase; contains IPR011141 (Polyketide synthase, type III), IPR016039 (Thiolase-like)	3.4	6.88	10.81	7.03	1.71	0.94	0.6	1.08
MDP0000157124	WRKY transcription factor 12; contains IPR003657 (DNA-binding WRKY)	22.33	45.89	48.54	38.92	10.96	18.6	7.46	12.34
MDP0000216946	Quinone oxidoreductase-like protein; contains IPR002085 (Alcohol dehydrogenase superfamily, zinc-type), IPR016040 (NAD(P)-binding domain), IPR020843 (Polyketide synthase, enoylreductase)	16.59	17.16	12.71	15.49	9.12	8.57	0.13	5.94
MDP0000309029	Cytochrome P450 cinnamate 4-hydroxylase; contains IPR001128 (Cytochrome P450)	17.81	20.86	24.6	21.09	10.4	13.54	8.8	10.91
MDP0000312716	Solute carrier family 35 member F1; contains IPR009262 (Protein of unknown function DUF914, eukaryotic)	13.71	18.73	21.85	18.1	8	8.97	6.52	7.83
MDP0000172536	Heat shock 70 kDa protein; contains IPR013126 (Heat shock protein 70 family)	12.27	12.44	20.7	15.14	6.2	7.9	2.99	5.7
MDP0000187895	Leucine-rich repeat containing protein; contains IPR001611 (Leucine-rich repeat), IPR003591 (Leucine-rich repeat, typical subtype)	2.32	3.31	1.95	2.53	1.68	0.29	0.19	0.72
MDP0000295779	Quinone oxidoreductase-like protein; contains IPR002085 (Alcohol dehydrogenase superfamily, zinc-type), IPR016040 (NAD(P)-binding domain), IPR020843 (Polyketide synthase, enoylreductase)	13.28	13.59	10.13	12.33	7.35	6.79	0.11	4.75
MDP0000729108	Major latex-like protein; contains IPR000916 (Bet v I domain), IPR023393 (START-like domain)	5.43	17.4	9.91	10.91	1.73	1.3	1.47	1.5
MDP0000758112	Zinc finger (C3HC4-type RING finger) family protein; contains IPR002035 (von Willebrand factor, type A), IPR013083 (Zinc finger, RING/FYVE/PHD-type)	142.1	116.16	114.61	124.29	179.58	203.93	200.14	194.55
MDP0000772017	Unknown protein	163.74	139.27	139.67	147.56	83.48	77.3	68.52	76.43
MDP0000205735	60S acidic ribosomal protein P1, putative; contains IPR001813 (Ribosomal protein L10/L12)	0.22	1.02	0.52	0.59	1.59	3.99	4.27	3.28
MDP0000233658	Cotton fiber expressed protein 1; contains IPR008480 (Protein of unknown function DUF761, plant), IPR025520 (Domain of unknown function DUF4408)	15.77	17.56	23.18	18.84	29.31	32.86	48.69	36.95
MDP0000435717	Heat shock protein 22; contains IPR008978 (HSP20-like chaperone)	66.47	69.94	102.65	79.69	37.01	47.66	9.81	31.49
MDP0000436968	Embryo sac development arrest 6 protein	75.7	81.59	120.18	92.49	49.38	50.78	43.43	47.86
MDP0000125407	Asparagine synthetase; contains IPR014729 (Rossmann-like alpha/beta/alpha sandwich fold)	52.32	72.96	50.35	58.54	37.77	17.05	32.74	29.19
MDP0000192468	Unknown protein	15.67	11.7	23.89	17.09	26.13	41.98	50.06	39.39
MDP0000192572	Ascorbate peroxidase; contains IPR010255 (Haem peroxidase)	24.7	22.93	25.22	24.28	17.28	14.52	4.29	12.03
MDP0000337725	40s ribosomal protein S11; contains IPR000266 (Ribosomal protein S17), IPR012340 (Nucleic acid-binding, OB-fold)	1.51	0.89	0	0.8	5.5	11.2	8.54	8.41
MDP0000152960	Alpha-glucosidase, putative	10	11.39	5.17	8.85	20.31	15.4	21.08	18.93
MDP0000184940	17.4 kDa class I heat shock protein 3; contains IPR008978 (HSP20-like chaperone)	158.44	249.75	157.99	188.73	110.41	88.8	26.19	75.13
MDP0000299114	WRKY transcription factor 12; contains IPR003657 (DNA-binding WRKY)	18.6	39.55	40.07	32.74	8.65	16.13	6.54	10.44
MDP0000146360	WRKY transcription factor 12; contains IPR003657 (DNA-binding WRKY)	18.47	39.4	39.76	32.54	8.65	16.13	6.41	10.4
MDP0000813713	Cysteine proteinase inhibitor; contains IPR000010 (Proteinase inhibitor I25, cystatin), IPR027214 (Cystatin)	163.74	245.55	182.91	197.4	125.22	116.15	50.68	97.35
MDP0000315045	WRKY transcription factor 12; contains IPR003657 (DNA-binding WRKY)	2.77	6.64	6.18	5.2	1.53	1.87	1.29	1.56
MDP0000281525	Lipoxygenase; contains IPR000907 (Lipoxygenase), IPR008976 (Lipase/lipooxygenase, PLAT/LH2), IPR027433 (Lipoxygenase, domain 3)	134.4	95.69	101.02	110.37	208.65	142.81	220.6	190.69
MDP0000388415	Annexin; contains IPR001464 (Annexin)	3.11	21.3	13.11	12.51	1.06	0.57	0.38	0.67
MDP0000223028	Isoleucine-tRNA ligase-like protein; contains IPR014729 (Rossmann-like alpha/beta/alpha sandwich fold)	2.79	2.51	2.82	2.71	0.52	0.49	0	0.34
MDP0000425661	Chalcone isomerase; contains IPR016087 (Chalcone isomerase)	17.59	16.48	21.73	18.6	11.73	7.69	5.12	8.18
MDP0000173145	Xyloglucan endotransglucosylase/hydrolase 6; contains IPR008985 (Concanavalin A-like lectin/glucanases superfamily)	7.64	10.36	5.53	7.84	4.88	1.83	1.65	2.79
MDP0000686661	Chalcone synthase; contains IPR011141 (Polyketide synthase, type III), IPR016039 (Thiolase-like)	190.88	248.24	493.63	310.92	92.46	69.1	10.27	57.28
MDP0000277127	At1g69160/F4N2_9	4.4	2.5	4.31	3.74	7.12	8.83	8.63	8.19
MDP0000255392	Homeobox protein BEL1 homolog; contains IPR006563 (POX), IPR009057 (Homeodomain-like)	5.64	5.42	5.36	5.47	10	11.55	11.88	11.14
MDP0000260519	Receptor-like kinase; contains IPR011009 (Protein kinase-like domain)	35.41	18.56	24.65	26.21	41.82	42.24	57.64	47.23
MDP0000320172	Beta-amylase; contains IPR001554 (Glycoside hydrolase, family 14), IPR017853 (Glycoside hydrolase, superfamily)	85.29	59.96	76.19	73.81	105.09	112.22	127.61	114.97
MDP0000236092	Thiamine thiazole synthase; contains IPR002922 (Thiazole biosynthetic enzyme Thi4 family), IPR006918 (Glycosyl-phosphatidyl inositol-anchored, plant), IPR019153 (DDRGK domain containing protein)	6756.75	5696.21	5230.96	5894.64	9049.38	8765.4	9329.24	9048.01
MDP0000767097	WRKY transcription factor 27; contains IPR003657 (DNA-binding WRKY)	0.52	1.68	1.88	1.36	0	0.3	0	0.1
MDP0000362505	17.5 kDa class II heat shock protein; contains IPR008978 (HSP20-like chaperone)	536.18	773.83	782.32	697.44	351.4	488.58	167.91	335.96
MDP0000363995	ATPase inhibitor, putative	93.97	111.28	116.67	107.31	67.88	67.93	43.23	59.68
MDP0000650491	Acyl:coa ligase; contains IPR000873 (AMP-dependent synthetase/ligase)	3.06	4.31	2.49	3.29	9.66	13.83	5.91	9.8
MDP0000287416	Pyruvate decarboxylase; contains IPR012110 (Thiamine pyrophosphate (TPP)-dependent enzyme)	277.26	217.26	198.97	231.16	320.65	398.75	350.99	356.8
MDP0000127019	BTB/POZ domain-containing protein; contains IPR011333 (BTB/POZ fold), IPR027356 (NPH3 domain)	68.51	54.8	79.05	67.45	102.1	114.05	97.02	104.39
MDP0000399016	NADH:cytochrome b5 reductase; contains IPR001433 (Oxidoreductase FAD/NAD(P)-binding), IPR001834 (NADH:cytochrome b5 reductase (CBR)), IPR017938 (Riboflavin synthase-like beta-barrel)	25.81	21.35	21.03	22.73	30.33	43.23	40.91	38.16
MDP0000818529	Receptor-like protein kinase	7.42	3.48	0.36	3.75	13.69	9.14	19.82	14.22
MDP0000381627	2-alkenal reductase; contains IPR002085 (Alcohol dehydrogenase superfamily, zinc-type), IPR016040 (NAD(P)-binding domain)	10.6	11.46	7.8	9.95	6.92	1.86	0	2.93
MDP0000244216	Long chain acyl-CoA synthetase 1	1.44	2.31	1.93	1.89	7.4	3.07	6.81	5.76
MDP0000225620	Protein kinase; contains IPR009737 (Sucraseferredoxin-like), IPR011009 (Protein kinase-like domain), IPR015784 (Serine/threonine-protein kinase, ATN1-like)	8.5	7.14	8.01	7.88	5.38	4.98	1.31	3.89
MDP0000242509	Heavy-metal-associated domain-containing protein	16.51	16.11	6.58	13.07	6.34	1.25	2.26	3.28
MDP0000135062	Unknown protein	3.68	9.47	4.92	6.02	2.32	0.67	0.45	1.15
MDP0000916409	Unknown protein	4.91	3.53	3.22	3.89	6.15	10.12	9.76	8.68
MDP0000199386	Beta-amylase; contains IPR001554 (Glycoside hydrolase, family 14), IPR017853 (Glycoside hydrolase, superfamily)	84.7	55.6	72.04	70.78	102.73	106.81	119.18	109.57
MDP0000255696	TRANSPORT INHIBITOR RESPONSE 1 protein, putative; contains IPR006553 (Leucine-rich repeat, cysteine-containing subtype), IPR011992 (EF-hand-like domain), IPR013027 (FAD-dependent pyridine nucleotide-disulphide oxidoreductase), IPR023753 (Pyridine nucleotide-disulphide oxidoreductase, FAD/NAD(P)-binding domain)	21.62	23.13	16.58	20.44	30.88	27.71	36.72	31.77
MDP0000873045	At1g69160/F4N2_9	5.07	3.44	5.43	4.65	8.42	10.5	9.59	9.5
MDP0000142642	Zinc finger (C3HC4-type RING finger) family protein; contains IPR002035 (von Willebrand factor, type A), IPR013083 (Zinc finger, RING/FYVE/PHD-type)	140.87	113.92	113.41	122.73	174.75	195.5	191.7	187.32
MDP0000220523	Kelch domain-containing protein 1; contains IPR000014 (PAS domain), IPR001610 (PAC motif), IPR001810 (F-box domain, cyclin-like), IPR015915 (Kelch-type beta propeller), IPR015916 (Galactose oxidase, beta-propeller)	52.43	42.57	32.7	42.57	79.22	55.66	87.21	74.03
MDP0000656112	Phosphoesterase, DHHA1	15.29	9.71	11.14	12.05	19.79	19.05	20.65	19.83
MDP0000138517	Unknown protein; contains IPR001810 (F-box domain, cyclin-like)	1.39	2.55	3.31	2.42	1.2	0.56	0	0.59
MDP0000160077	SRC2; contains IPR008973 (C2 calcium/lipid-binding domain, CaLB)	9.75	18.25	18.78	15.59	7.79	7.73	3.91	6.48
MDP0000213927	Class I heat shock protein 1; contains IPR008978 (HSP20-like chaperone)	6.58	10.58	6.95	8.04	5.38	2.44	0.47	2.76
MDP0000397221	Kelch repeat-containing protein; contains IPR015915 (Kelch-type beta propeller)	4.73	2.69	2.44	3.29	6.82	10.2	5.77	7.6
MDP0000414977	Annexin; contains IPR001464 (Annexin)	2.14	13.34	8.85	8.11	0.86	0.49	0.44	0.6
MDP0000165660	Heavy metal translocating P-type ATPase; contains IPR001757 (Cation-transporting P-type ATPase), IPR023214 (HAD-like domain)	3.36	2.46	1.34	2.39	6.8	6.07	5.04	5.97
MDP0000175388	Peptidyl-prolyl cis-trans isomerase; contains IPR001179 (Peptidyl-prolyl cis-trans isomerase, FKBP-type, domain), IPR011990 (Tetratricopeptide-like helical), IPR023114 (Elongated TPR repeat-containing domain), IPR023566 (Peptidyl-prolyl cis-trans isomerase, FKBP-type)	274.92	180.9	248.77	234.86	167.77	133.97	116.88	139.54
MDP0000158659	Pentatricopeptide repeat-containing protein, putative	0.29	0.25	0.26	0.27	0.69	1.71	1.17	1.19
MDP0000184525	Rab3 gtpase-activating protein non-catalytic subunit, putative; contains IPR026059 (Rab3-GAP regulatory subunit)	2.78	1.25	1.79	1.94	3.37	4.88	4.39	4.21
MDP0000753547	Lipoxygenase; contains IPR000907 (Lipoxygenase), IPR027433 (Lipoxygenase, domain 3)	174.56	124.33	132.76	143.88	280.6	182.36	292.53	251.83
MDP0000591260	UDP-glycosyltransferase 1	0	0.63	0	0.21	0.33	0.31	0.55	0.4
MDP0000123467	WRKY transcription factor, putative; contains IPR003657 (DNA-binding WRKY)	79.18	99.31	87.14	88.54	39.09	65.52	35.25	46.62
MDP0000715244	Transmembrane protein 131-like protein; contains IPR022113 (Protein of unknown function DUF3651, TMEM131)	1.3	1.87	1.87	1.68	2.54	3.07	4.61	3.41
MDP0000191435	Unknown protein; contains IPR007513 (Uncharacterised protein family SERF)	81.54	134.58	113.45	109.86	51.69	74.38	55.55	60.54
MDP0000422537	Phantastica transcription factor b; contains IPR009057 (Homeodomain-like)	10.02	8.02	8.18	8.74	16.01	21.18	11.92	16.37
MDP0000186016	Cc-nbs-lrr resistance protein; contains IPR002182 (NB-ARC), IPR027417 (P-loop containing nucleoside triphosphate hydrolase)	2.35	2.57	2.75	2.56	1.65	1.07	0.54	1.09
MDP0000223243	Pyruvate decarboxylase; contains IPR011766 (Thiamine pyrophosphate enzyme, C-terminal TPP-binding), IPR012110 (Thiamine pyrophosphate (TPP)-dependent enzyme)	449.86	358.78	248.22	352.29	500.73	603.97	506.97	537.22
MDP0000254260	Heat shock protein, putative; contains IPR001404 (Heat shock protein Hsp90)	243.02	168.93	285.57	232.51	139.61	135.77	67.03	114.14
MDP0000950619	Alcohol dehydrogenase, putative; contains IPR002085 (Alcohol dehydrogenase superfamily, zinc-type), IPR011032 (GroES-like)	13.12	23.94	14.59	17.22	29.23	33.74	31.01	31.33
MDP0000527266	NHL repeat-containing protein-like	68.37	77.88	54	66.75	108.02	103.71	108.82	106.85
MDP0000000999	Major facilitator superfamily domain-containing protein; contains IPR008509 (Protein of unknown function DUF791), IPR016196 (Major facilitator superfamily domain, general substrate transporter)	10.9	10.14	14.89	11.98	8.73	10.54	10.79	10.02
MDP0000001088	Syntaxin-52; contains IPR010989 (t-SNARE)	73.01	62.51	60.05	65.19	63.38	54.94	72.48	63.6
MDP0000003459	Protein kinase, putative; contains IPR011009 (Protein kinase-like domain)	21.65	22.53	17.22	20.47	20.13	14.29	22.68	19.03
MDP0000003514	RNA polymerase II transcriptional coactivator, putative; contains IPR009044 (ssDNA-binding transcriptional regulator)	11.74	24.55	15.04	17.11	6.61	15.29	12.48	11.46
MDP0000003570	DNA-directed RNA polymerase; contains IPR000684 (RNA polymerase II, heptapeptide repeat, eukaryotic), IPR006592 (RNA polymerase, N-terminal), IPR007066 (RNA polymerase Rpb1, domain 3), IPR007080 (RNA polymerase Rpb1, domain 1), IPR007081 (RNA polymerase Rpb1, domain 5), IPR007083 (RNA polymerase Rpb1, domain 4), IPR009010 (Aspartate decarboxylase-like domain)	16.22	18.53	15.01	16.59	16.66	13.92	12.94	14.51
MDP0000003574	DNA-directed RNA polymerase; contains IPR000684 (RNA polymerase II, heptapeptide repeat, eukaryotic), IPR006592 (RNA polymerase, N-terminal), IPR007066 (RNA polymerase Rpb1, domain 3), IPR007080 (RNA polymerase Rpb1, domain 1), IPR007081 (RNA polymerase Rpb1, domain 5), IPR007083 (RNA polymerase Rpb1, domain 4), IPR009010 (Aspartate decarboxylase-like domain)	22.92	23.27	20	22.06	23.23	17.71	20.37	20.44
MDP0000003818	Nck-associated protein 1; contains IPR019137 (Nck-associated protein 1)	7.52	7.27	5.86	6.88	7.49	6.9	9.92	8.1
MDP0000004417	Ubiquitin-conjugating enzyme h, putative; contains IPR016135 (Ubiquitin-conjugating enzyme/RWD-like), IPR023313 (Ubiquitin-conjugating enzyme, active site)	41.66	35.02	35.46	37.38	42.5	32.7	46.79	40.66
MDP0000004558	Unknown protein; contains IPR002682 (Photosystem II PsbJ)	0	0	2.28	0.76	0	0	0	0
MDP0000004560	Photosystem II reaction center protein J; contains IPR002682 (Photosystem II PsbJ)	0	0	2.28	0.76	0	0	0	0
MDP0000004562	Unknown protein; contains IPR002682 (Photosystem II PsbJ)	0	0	0	0	1.16	0	0	0.39
MDP0000004564	Unknown protein; contains IPR002682 (Photosystem II PsbJ)	0.95	2.24	2.28	1.82	0	0	0	0
MDP0000004643	Aberrant pollen transmission 1, putative, expressed; contains IPR019443 (FMP27, C-terminal)	7.59	9.73	4.26	7.19	6.33	9.47	6.58	7.46
MDP0000004679	Phosphate transporter; contains IPR005828 (General substrate transporter), IPR016196 (Major facilitator superfamily domain, general substrate transporter)	0.09	0	0.21	0.1	0	0.2	0.09	0.1
MDP0000004749	Protein phosphatase 2c, putative; contains IPR001932 (Protein phosphatase 2C (PP2C)-like), IPR015655 (Protein phosphatase 2C)	0.89	0.6	0.91	0.8	1.23	0.87	0.91	1
MDP0000004754	Endo-1,3-1,4-beta-d-glucanase, putative; contains IPR002925 (Dienelactone hydrolase)	4.18	8.9	8.18	7.09	5.07	5.2	2.15	4.14
MDP0000005389	COP9 signalosome complex subunit 4, putative, expressed; contains IPR000717 (Proteasome component (PCI) domain)	10.56	10.37	11.95	10.96	6.47	7.77	9.79	8.01
MDP0000005879	Class III homeobox-leucine zipper protein; contains IPR002913 (START domain), IPR009057 (Homeodomain-like), IPR013978 (MEKHLA), IPR023393 (START-like domain)	3.19	2.6	7.12	4.3	5.64	4.5	2.94	4.36
MDP0000005892	WD-repeat protein, putative; contains IPR006594 (LisH dimerisation motif), IPR006595 (CTLH, C-terminal LisH motif), IPR011047 (Quinonprotein alcohol dehydrogenase-like superfamily), IPR011048 (Cytochrome cd1-nitrite reductase-like, C-terminal haem d1), IPR015943 (WD40/YVTN repeat-like-containing domain)	19.74	21.25	21.32	20.77	24.81	24.64	26.35	25.27
MDP0000006123	40S ribosomal protein S12; contains IPR000530 (Ribosomal protein S12e), IPR004038 (Ribosomal protein L7Ae/L30e/S12e/Gadd45)	116.74	133.13	106.84	118.9	95.49	109.31	65.72	90.17
MDP0000006177	Calreticulin, putative; contains IPR001580 (Calreticulin/calnexin), IPR008985 (Concanavalin A-like lectin/glucanases superfamily)	244.09	184.65	247.63	225.46	225.93	224.7	248.87	233.17
MDP0000006479	Presenilin family protein; contains IPR006639 (Peptidase A22, presenilin signal peptide)	10.85	11.13	12.84	11.61	10.85	12.63	12.63	12.04
MDP0000006982	Multidrug resistance protein MdtK; contains IPR002528 (Multi antimicrobial extrusion protein)	2.11	4.82	3.48	3.47	0.85	2.63	0.51	1.33
MDP0000007676	Polyphenol oxidase IV; contains IPR008922 (Uncharacterised domain, di-copper centre), IPR016213 (Polyphenol oxidase)	0.23	1.08	0.92	0.74	0.37	0.17	0.63	0.39
MDP0000007682	Polyphenol oxidase IV; contains IPR008922 (Uncharacterised domain, di-copper centre), IPR016213 (Polyphenol oxidase)	0.69	2.6	2.02	1.77	0.74	0.7	1.1	0.85
MDP0000007813	Putative receptor-like protein kinase family protein; contains IPR011009 (Protein kinase-like domain), IPR013320 (Concanavalin A-like lectin/glucanase, subgroup), IPR024788 (Malectin-like carbohydrate-binding domain)	11.06	8.03	8.26	9.12	10.93	7.75	14.79	11.16
MDP0000007997	Patatin-like protein 3; contains IPR016035 (Acyl transferase/acyl hydrolase/lysophospholipase)	0.23	0.14	0	0.12	0.14	0	0	0.05
MDP0000008280	DDT domain-containing protein; contains IPR013136 (WSTF/Acf1/Cbp146), IPR018501 (DDT domain superfamily)	3.16	2.37	2.34	2.62	2.22	1.73	2.2	2.05
MDP0000009080	Boron transporter, putative; contains IPR003020 (Bicarbonate transporter, eukaryotic)	12	11.72	28.7	17.47	7.51	10.23	5.3	7.68
MDP0000009224	Acyl-protein thioesterase, putative; contains IPR003140 (Phospholipase/carboxylesterase/thioesterase)	8.53	8.72	10.42	9.22	12.33	7.25	9.88	9.82
MDP0000009497	Ganglioside induced differentiation associated protein, putative; contains IPR001251 (CRAL-TRIO domain), IPR002589 (Appr-1-p processing)	13.65	15.98	11.55	13.73	11.42	14.56	13.11	13.03
MDP0000010249	Ubiquitin-conjugating enzyme m, putative; contains IPR016135 (Ubiquitin-conjugating enzyme/RWD-like), IPR023313 (Ubiquitin-conjugating enzyme, active site)	61.29	68.87	94.74	74.97	60.13	89.21	92.85	80.73
MDP0000010587	Glutamine amidotransferase subunit pdxT; contains IPR002161 (Glutamine amidotransferase subunit PdxT)	5.5	9.17	4.81	6.49	4.36	6.27	4.34	4.99
MDP0000010597	Cytochrome P450; contains IPR001128 (Cytochrome P450)	0.19	0.55	0.45	0.4	0.11	0.22	0.1	0.14
MDP0000010610	TBC1 domain family member-like protein; contains IPR000195 (Rab-GTPase-TBC domain)	12.09	9.93	10.73	10.92	12.01	9.6	15.5	12.37
MDP0000010619	ADP-ribosylation factor; contains IPR005225 (Small GTP-binding protein domain), IPR006689 (Small GTPase superfamily, ARF/SAR type), IPR027417 (P-loop containing nucleoside triphosphate hydrolase)	29.74	44.1	34.13	35.99	32.87	32.54	32.99	32.8
MDP0000010661	T12C22.4 protein	46.71	42.38	44.89	44.66	39.76	44.36	44.3	42.81
MDP0000010811	Glutamine--fructose-6-phosphate aminotransferase [isomerizing] 2; contains IPR005855 (Glucosamine-fructose-6-phosphate aminotransferase, isomerising), IPR017932 (Glutamine amidotransferase type 2 domain)	8.35	6.29	7.12	7.25	5.81	5.61	5.98	5.8
MDP0000010841	TBC1 domain family member; contains IPR000195 (Rab-GTPase-TBC domain)	9.51	11.14	6.92	9.19	10.78	7.78	13.68	10.75
MDP0000010844	TBC1 domain family member; contains IPR000195 (Rab-GTPase-TBC domain)	20.09	19.29	17.09	18.82	15.32	15.24	26.26	18.94
MDP0000010907	60S ribosomal protein L5; contains IPR005484 (Ribosomal protein L18/L5), IPR025607 (Ribosomal protein L5 eukaryotic/L18 archaeal, C-terminal)	54.41	63.21	49.87	55.83	54.57	56.08	49.57	53.41
MDP0000011552	NudC domain-containing protein; contains IPR008978 (HSP20-like chaperone)	4.54	3.44	0.64	2.87	4.53	4.87	5.21	4.87
MDP0000752561	UDP-glucosyltransferase, putative; contains IPR002213 (UDP-glucuronosyl/UDP-glucosyltransferase)	0.59	2.76	2.12	1.82	2.86	2.02	0.61	1.83
MDP0000288886	UDP-glycosyltransferase 1; contains IPR002213 (UDP-glucuronosyl/UDP-glucosyltransferase)	0.19	3.19	0.9	1.43	0.34	2.25	0.29	0.96
MDP0000012693	Putative E3 ubiquitin-protein ligase ARI5; contains IPR002867 (Zinc finger, C6HC-type), IPR017896 (4Fe-4S ferredoxin-type, iron-sulpur binding domain)	33.29	39.28	30.63	34.4	39.98	36.03	33.6	36.54
MDP0000013331	MADS-box transcription factor; contains IPR002100 (Transcription factor, MADS-box), IPR002487 (Transcription factor, K-box)	317.5	273.02	224.64	271.72	327.03	277.18	264.24	289.48
MDP0000013380	tRNA dimethylallyltransferase; contains IPR002627 (tRNA isopentenyltransferase), IPR027417 (P-loop containing nucleoside triphosphate hydrolase)	0.14	0.16	0.34	0.21	0	0.16	0	0.05
MDP0000014145	Proteasome subunit beta type; contains IPR001353 (Proteasome, subunit alpha/beta)	63.32	48.99	50.21	54.17	43.39	46.35	64.66	51.47
MDP0000014365	Dehydration-induced 19-like protein; contains IPR008598 (Drought induced 19/ RING finger protein 114)	41.98	28.78	35.26	35.34	31.29	31.29	28.38	30.32
MDP0000014856	Ribonucleoside-diphosphate reductase; contains IPR000788 (Ribonucleotide reductase large subunit, C-terminal), IPR008926 (Ribonucleotide reductase R1 subunit, N-terminal)	4.88	6.43	5.17	5.49	6.86	6.32	6.32	6.5
MDP0000015338	Early-responsive to dehydration stress-related protein; contains IPR003864 (Domain of unknown function DUF221)	2.11	1.58	1.4	1.7	1.85	2.87	5.18	3.3
MDP0000015509	Putative beta-1,3-galactosyltransferase 8; contains IPR002659 (Glycosyl transferase, family 31), IPR025298 (Domain of unknown function DUF4094)	5.44	6.9	7.04	6.46	4.4	4	5.81	4.74
MDP0000015854	Serine carboxypeptidase S28 family protein; contains IPR008758 (Peptidase S28)	25.91	24.51	26	25.47	25.93	26.86	25.39	26.06
MDP0000016671	Methyltransferase; contains IPR004159 (Putative S-adenosyl-L-methionine-dependent methyltransferase)	216.05	214.91	237.69	222.88	236.39	194.1	296.77	242.42
MDP0000016819	Microsomal glutathione s-transferase, putative; contains IPR001129 (Membrane-associated, eicosanoid/glutathione metabolism (MAPEG) protein), IPR023352 (Membrane associated eicosanoid/glutathione metabolism-like domain)	0.57	2.66	0.68	1.3	0	5.18	0.58	1.92
MDP0000017063	Receptor protein kinase-like protein; contains IPR011009 (Protein kinase-like domain), IPR013320 (Concanavalin A-like lectin/glucanase, subgroup)	9.49	10.21	10.66	10.12	13.04	11.38	10.34	11.59
MDP0000017200	ADP-ribosylation factor; contains IPR005225 (Small GTP-binding protein domain), IPR006689 (Small GTPase superfamily, ARF/SAR type), IPR027417 (P-loop containing nucleoside triphosphate hydrolase)	43.04	32.3	34.52	36.62	28.45	29.98	44.19	34.21
MDP0000018128	14-3-3-like protein GF14 Epsilon; contains IPR000308 (14-3-3 protein), IPR023410 (14-3-3 domain)	6.91	9.41	6.93	7.75	6.12	4.26	5.18	5.19
MDP0000018462	Haloacid dehalogenase-like hydrolase, putative; contains IPR023214 (HAD-like domain)	16.8	17.51	13.46	15.92	17.93	15.51	15.86	16.43
MDP0000020140	Cullin 1-like protein B; contains IPR001373 (Cullin, N-terminal), IPR011991 (Winged helix-turn-helix DNA-binding domain)	22.72	22.23	22.69	22.55	23.68	26.4	29.47	26.52
MDP0000020509	mRNA-capping enzyme; contains IPR012310 (DNA ligase, ATP-dependent, central), IPR017074 (mRNA capping enzyme, bifunctional)	20.59	17.82	19.29	19.23	17.89	21.31	15.95	18.38
MDP0000021204	Coatomer delta subunit, putative; contains IPR008968 (Clathrin adaptor, mu subunit, C-terminal), IPR011012 (Longin-like domain), IPR027059 (Coatomer delta subunit)	81.87	66.27	64.64	70.93	63.77	57.28	72.27	64.44
MDP0000591257	UDP-glycosyltransferase 1; contains IPR002213 (UDP-glucuronosyl/UDP-glucosyltransferase)	0.22	0.26	0	0.16	0	0.26	0	0.09
MDP0000021756	Ribosomal protein L37; contains IPR001569 (Ribosomal protein L37e), IPR011332 (Ribosomal protein, zinc-binding domain)	0	0.81	0.83	0.55	2.51	2.36	1.42	2.1
MDP0000021772	Calcium-binding protein, putative; contains IPR013878 (Mo25-like)	127.15	164.16	122.64	137.98	129.49	121.75	108.43	119.89
MDP0000021909	Adenine phosphoribosyltransferase-like protein; contains IPR000836 (Phosphoribosyltransferase domain), IPR005764 (Adenine phosphoribosyl transferase)	0.5	0	0	0.17	0	0	0.26	0.09
MDP0000021998	Ascorbate peroxidase; contains IPR010255 (Haem peroxidase)	0	0.24	0.73	0.32	0.25	0	0.42	0.22
MDP0000022745	K(+)-insensitive pyrophosphate-energized proton pump; contains IPR004131 (Pyrophosphate-energised proton pump)	12.51	13.97	16.29	14.26	14.75	12.67	19.99	15.8
MDP0000022754	E3 ubiquitin ligase-like protein; contains IPR004162 (Seven-in-absentia protein, sina), IPR013083 (Zinc finger, RING/FYVE/PHD-type)	1.03	0.69	0.53	0.75	0.18	0.5	0.3	0.33
MDP0000022758	E3 ubiquitin ligase-like protein; contains IPR004162 (Seven-in-absentia protein, sina), IPR013083 (Zinc finger, RING/FYVE/PHD-type)	1.18	0.69	0.35	0.74	0.53	0.5	0.3	0.44
MDP0000022760	E3 ubiquitin ligase-like protein; contains IPR004162 (Seven-in-absentia protein, sina), IPR013083 (Zinc finger, RING/FYVE/PHD-type)	1.91	4.13	2.29	2.78	0.89	1.68	1.51	1.36
MDP0000022785	Phytochelatin synthase; contains IPR007719 (Phytochelatin synthase), IPR015407 (Phytochelatin synthase, C-terminal)	8.53	7.78	10.73	9.01	7.25	7.45	11.48	8.73
MDP0000022950	Amino acid binding protein, putative	14.49	13.85	11.85	13.4	14.34	20.29	15.64	16.76
MDP0000023025	ER lumen protein retaining receptor; contains IPR000133 (ER lumen protein retaining receptor)	43.18	31.27	25.44	33.3	27.83	31.64	40.9	33.46
MDP0000023070	Mitochondrial import receptor subunit TOM7-1, putative; contains IPR012621 (Mitochondrial import receptor subunit TOM7)	41.45	53.33	39.81	44.86	57.69	35.64	35.58	42.97
MDP0000023665	Yippee family protein; contains IPR004910 (Yippee-like protein)	7.42	12	7.6	9.01	9.42	5.64	7.61	7.56
MDP0000023799	Zinc finger-homeodomain protein 1; contains IPR006456 (ZF-HD homeobox protein, Cys/His-rich dimerisation domain), IPR009057 (Homeodomain-like)	5.66	4.51	3.52	4.56	9.34	5.17	1.86	5.46
MDP0000023883	Aminopeptidase-like protein; contains IPR001930 (Peptidase M1, alanine aminopeptidase/leukotriene A4 hydrolase), IPR024571 (Domain of unknown function DUF3358)	22.07	27.81	20.67	23.52	22.57	19.95	15.56	19.36
MDP0000023975	Leucine-rich repeat containing protein, putative; contains IPR001611 (Leucine-rich repeat), IPR003591 (Leucine-rich repeat, typical subtype), IPR025875 (Leucine rich repeat 4)	13.44	14.36	17.88	15.23	17.32	14.17	15.52	15.67
MDP0000024218	AP-3 complex subunit mu-2; contains IPR001392 (Clathrin adaptor, mu subunit)	12.32	7.34	6.2	8.62	7.86	8.87	9.54	8.76
MDP0000024364	AAA-ATPase 1; contains IPR025753 (AAA-type ATPase, N-terminal domain), IPR027417 (P-loop containing nucleoside triphosphate hydrolase)	0	0.66	0.11	0.26	0.11	0.32	0	0.14
MDP0000024484	Histone H2B; contains IPR000558 (Histone H2B), IPR009072 (Histone-fold)	10.02	13.41	13.12	12.18	24.3	21.22	8.33	17.95
MDP0000024850	ER membrane protein complex subunit 3; contains IPR002809 (Protein of unknown function DUF106, transmembrane)	37.43	31.77	35.68	34.96	37.72	29.9	34.53	34.05
MDP0000024936	SAM domain and HD domain-containing protein; contains IPR003607 (HD/PDEase domain)	13.33	10.71	11.84	11.96	10.39	10.42	11.93	10.91
MDP0000025145	Syntaxin, putative; contains IPR010989 (t-SNARE)	8.34	4.96	5.56	6.29	8.79	6.7	7.44	7.64
MDP0000025413	Mevalonate kinase; contains IPR006206 (Mevalonate/galactokinase)	13.24	22.59	19.31	18.38	12.12	15.5	15.15	14.26
MDP0000025650	1-aminocyclopropane-1-carboxylate oxidase, putative; contains IPR005123 (Oxoglutarate/iron-dependent dioxygenase), IPR026992 (Non-haem dioxygenase N-terminal domain), IPR027443 (Isopenicillin N synthase-like)	0.15	0	0	0.05	0	0	0	0
MDP0000026235	Boron transporter, putative; contains IPR003020 (Bicarbonate transporter, eukaryotic)	4.22	2.47	9.03	5.24	2.33	2.99	1.58	2.3
MDP0000026449	Syntaxin; contains IPR010989 (t-SNARE)	25.93	20.61	24.84	23.79	20.54	20.82	24.45	21.94
MDP0000026514	Beta-mannosidase, putative; contains IPR008979 (Galactose-binding domain-like), IPR013812 (Glycoside hydrolase, family 2/20, immunoglobulin-like beta-sandwich domain), IPR017853 (Glycoside hydrolase, superfamily), IPR023232 (Glycoside hydrolase, family 2, active site)	23.91	21.3	20.73	21.98	22.57	19.98	22.7	21.75
MDP0000026551	WD repeat-containing protein-like protein; contains IPR015943 (WD40/YVTN repeat-like-containing domain), IPR020472 (G-protein beta WD-40 repeat), IPR021772 (Protein of unknown function DUF3337)	10.34	10.74	7.26	9.45	9.42	8.52	10.01	9.32
MDP0000026750	Chaperone protein dnaJ; contains IPR001623 (DnaJ domain)	39.85	40.19	35.58	38.54	37.93	36.65	39.02	37.87
MDP0000026761	Unknown protein	4.08	4.47	3.4	3.98	3.12	1.42	2.92	2.49
MDP0000027925	Spermidine synthase; contains IPR001045 (Spermidine/spermine synthases family)	51	53.63	50.74	51.79	49.68	55.11	62.26	55.68
MDP0000028677	Ring finger protein, putative; contains IPR013083 (Zinc finger, RING/FYVE/PHD-type)	2.76	4.93	2.04	3.24	7.82	6.6	6.08	6.83
MDP0000029168	Transcription factor, putative; contains IPR011598 (Myc-type, basic helix-loop-helix (bHLH) domain), IPR025610 (Transcription factor MYC/MYB N-terminal)	140.22	178.23	175.39	164.61	154.54	163.32	189.79	169.22
MDP0000029382	Fatty acid desaturase; contains IPR005804 (Fatty acid desaturase, type 1)	13.06	11.26	9.81	11.38	16.45	8.66	7.48	10.86
MDP0000029783	4-hydroxy-3-methylbut-2-enyl diphosphate reductase; contains IPR003451 (LytB protein)	22.28	39.26	32.85	31.46	22.33	33.48	32.95	29.59
MDP0000029865	Pyruvate kinase; contains IPR001697 (Pyruvate kinase)	8.92	7.46	16.35	10.91	4.53	8.43	7.5	6.82
MDP0000030063	Polyubiquitin; contains IPR019955 (Ubiquitin supergroup), IPR019956 (Ubiquitin subgroup)	84.27	79.08	58.34	73.9	47.22	74.18	66.28	62.56
MDP0000030527	Beta-galactosidase; contains IPR000922 (D-galactoside/L-rhamnose binding SUEL lectin domain), IPR001944 (Glycoside hydrolase, family 35), IPR017853 (Glycoside hydrolase, superfamily)	24.49	10.9	25.48	20.29	17.7	18.09	20.36	18.72
MDP0000031172	MYB transcription factor; contains IPR009057 (Homeodomain-like)	5.64	5.1	17.47	9.4	3.42	1.75	4.74	3.3
MDP0000031223	Eukaryotic translation initiation factor 1A; contains IPR001253 (Translation initiation factor 1A (eIF-1A))	143.19	174.18	117.6	144.99	156.49	157.01	100.16	137.89
MDP0000031416	Receptor-like kinase; contains IPR011009 (Protein kinase-like domain), IPR013210 (Leucine-rich repeat-containing N-terminal, type 2), IPR013320 (Concanavalin A-like lectin/glucanase, subgroup)	17.64	11.97	21.86	17.16	20.43	21.18	15.67	19.09
MDP0000031895	Kelch-like protein 10; contains IPR001810 (F-box domain, cyclin-like), IPR015916 (Galactose oxidase, beta-propeller)	3.85	3.08	2.36	3.1	5.47	3.54	4.34	4.45
MDP0000032171	Putative uncharacterized protein P0022B05.120; contains IPR007493 (Protein of unknown function DUF538)	18.98	63.49	51.98	44.82	24.53	129.57	27.68	60.59
MDP0000033287	Unknown protein	198.9	204.53	234.86	212.76	221.34	200.53	232.12	218
MDP0000033325	ADP-ribosylation factor GTPase-activating protein; contains IPR001164 (Arf GTPase activating protein)	129.59	110.47	106.2	115.42	113.71	101.53	114.2	109.81
MDP0000033458	Katanin p80 subunit-like protein; contains IPR021775 (Protein of unknown function DUF3339)	1.29	1.89	2.7	1.96	1.17	1.1	0.99	1.09
MDP0000033669	Amino acid permease; contains IPR002293 (Amino acid/polyamine transporter I)	0.09	0.1	0.11	0.1	0	0	0.09	0.03
MDP0000033670	Amino acid permease; contains IPR002293 (Amino acid/polyamine transporter I)	0.09	0.1	0.11	0.1	0	0	0.09	0.03
MDP0000033681	Gamma-tubulin complex component, putative; contains IPR007259 (Spc97/Spc98)	3.09	0.91	0.92	1.64	1.88	0	0.79	0.89
MDP0000033699	Magnesium transporter MRS2-like protein; contains IPR002523 (Mg2+ transporter protein, CorA-like/Zinc transport protein ZntB), IPR026573 (Magnesium transporter MRS2/LPE10)	0.57	0.27	0	0.28	0.42	0.39	0.23	0.35
MDP0000034109	RING finger protein; contains IPR010652 (Protein of unknown function DUF1232), IPR013083 (Zinc finger, RING/FYVE/PHD-type)	22.54	22.43	11.59	18.85	18.52	13.27	16.18	15.99
MDP0000034112	RING finger protein; contains IPR010652 (Protein of unknown function DUF1232), IPR013083 (Zinc finger, RING/FYVE/PHD-type)	8.73	9.37	4.06	7.39	7.64	4.42	9.71	7.26
MDP0000034165	Cycloartenol synthase, putative; contains IPR018333 (Squalene cyclase)	0.41	3.45	2.47	2.11	0.64	1.14	1.21	1
MDP0000034168	MIP18 family protein FAM96B	67.67	84.89	31.12	61.23	61.67	59.36	49.33	56.79
MDP0000034413	Phosphoacetylglucosamine mutase; contains IPR016657 (Phosphoacetylglucosamine mutase)	4.65	6.48	6.62	5.92	4.86	7.04	5.77	5.89
MDP0000034798	Ras-related protein Rab-14; contains IPR001806 (Small GTPase superfamily), IPR025662 (Sigma-54 interaction domain, ATP-binding site 1), IPR027417 (P-loop containing nucleoside triphosphate hydrolase)	26.46	27.43	22.94	25.61	18.29	19.16	27.84	21.76
MDP0000035240	Ceramide glucosyltransferase, putative; contains IPR025993 (Ceramide glucosyltransferase)	17	16.11	15.93	16.35	15.02	18.51	32.97	22.17
MDP0000035607	Protein RHOMBOID-like 1; contains IPR002610 (Peptidase S54, rhomboid)	0.96	0.56	1.58	1.03	1.89	1.64	2.95	2.16
MDP0000035633	Putative beta-1,3-galactosyltransferase 8; contains IPR002659 (Glycosyl transferase, family 31), IPR025298 (Domain of unknown function DUF4094)	7.85	5.78	6.97	6.87	4.76	3.45	3.91	4.04
MDP0000035877	Glycerol-3-phosphate acyltransferase 9; contains IPR002123 (Phospholipid/glycerol acyltransferase)	47.23	39.4	44.93	43.85	41.52	38.63	45.92	42.02
MDP0000036030	T-complex protein 1 subunit alpha; contains IPR002423 (Chaperonin Cpn60/TCP-1), IPR027409 (GroEL-like apical domain), IPR027410 (TCP-1-like chaperonin intermediate domain), IPR027413 (GroEL-like equatorial domain)	46.63	38.76	38.01	41.13	41.8	34.68	53.87	43.45
MDP0000036086	Prolyl endopeptidase, putative; contains IPR002470 (Peptidase S9A, prolyl oligopeptidase)	18.25	24.97	45.03	29.42	13.71	35.1	28.44	25.75
MDP0000036103	AP-1 complex subunit sigma-2-like protein; contains IPR000804 (Clathrin adaptor complex, small chain), IPR016635 (Adaptor protein complex, sigma subunit)	3.57	5.11	6.64	5.11	2.89	4.07	6.11	4.36
MDP0000036388	Exosome complex exonuclease exoribonuclease; contains IPR001900 (Ribonuclease II/R), IPR002716 (PIN domain), IPR006596 (Nucleotide binding protein, PINc), IPR012340 (Nucleic acid-binding, OB-fold), IPR022966 (Ribonuclease II/R, conserved site)	9.89	12.09	13.26	11.75	12.75	11.17	11.58	11.83
MDP0000036424	Protein phosphatase 2c, putative; contains IPR001932 (Protein phosphatase 2C (PP2C)-like), IPR015655 (Protein phosphatase 2C)	7.12	9.22	7.47	7.94	8.64	6.13	6.67	7.15
MDP0000036764	Eukaryotic translation initiation factor 3 subunit, putative; contains IPR008905 (Eukaryotic translation initiation factor 3 subunit C, N-terminal domain)	1.18	0	0	0.39	1.43	0	0	0.48
MDP0000037080	NADH-cytochrome B5 reductase, putative; contains IPR001433 (Oxidoreductase FAD/NAD(P)-binding), IPR001834 (NADH:cytochrome b5 reductase (CBR)), IPR017938 (Riboflavin synthase-like beta-barrel)	25.47	14.63	12.45	17.52	20.4	22.1	17.76	20.09
MDP0000037177	Cystinosin; contains IPR005282 (Lysosomal cystine transporter)	0.35	0.41	0	0.25	0.63	0.4	0	0.34
MDP0000037251	Alcohol dehydrogenase, putative; contains IPR002085 (Alcohol dehydrogenase superfamily, zinc-type), IPR016040 (NAD(P)-binding domain), IPR020843 (Polyketide synthase, enoylreductase)	1.24	3.93	4.16	3.11	2.56	7.51	2.81	4.29
MDP0000037573	Uv excision repair protein rad23, putative; contains IPR004806 (UV excision repair protein Rad23), IPR009060 (UBA-like)	133	110.98	141.95	128.64	122.11	124.71	142.97	129.93
MDP0000037814	Cytochrome P450; contains IPR001128 (Cytochrome P450)	0.19	0	0.11	0.1	0.23	1.2	0.59	0.67
MDP0000037858	Probable tRNA (guanine(26)-N(2))-dimethyltransferase 2; contains IPR002905 (tRNA (guanine(26)-N(2))-dimethyltransferase)	11.09	11.23	9.95	10.76	9.9	11.84	13.42	11.72
MDP0000038094	Photosystem II reaction center protein Z; contains IPR002644 (Photosystem II PsbZ, reaction centre)	0	2.25	0	0.75	0	0	0	0
MDP0000038096	Photosystem II reaction center protein Z; contains IPR002644 (Photosystem II PsbZ, reaction centre)	0	0.75	0	0.25	0	0	0	0
MDP0000038661	Pre-mRNA-splicing factor CLF1; contains IPR011990 (Tetratricopeptide-like helical)	0.07	0.16	0.17	0.13	0	0	0.07	0.02
MDP0000039357	Non-specific lipid-transfer protein; contains IPR000528 (Plant lipid transfer protein/Par allergen), IPR016140 (Bifunctional inhibitor/plant lipid transfer protein/seed storage helical domain)	0	0	0.44	0.15	0	0	0	0
MDP0000039359	Non-specific lipid-transfer protein; contains IPR000528 (Plant lipid transfer protein/Par allergen), IPR016140 (Bifunctional inhibitor/plant lipid transfer protein/seed storage helical domain)	0	0	0.44	0.15	0	0	0	0
MDP0000039464	Ubiquitin-associated domain-containing protein; contains IPR009060 (UBA-like)	16.72	20.3	24.36	20.46	16.41	16.99	31.37	21.59
MDP0000039653	Enolase, putative; contains IPR000941 (Enolase)	36.6	39.16	36.4	37.39	36.92	29.96	39.06	35.31
MDP0000039909	Peroxisomal 3-ketoacyl-CoA thiolase; contains IPR002155 (Thiolase), IPR016039 (Thiolase-like)	2.45	2.46	2.09	2.33	1.27	1.2	1.08	1.18
MDP0000040062	NBS-containing resistance-like protein; contains IPR001611 (Leucine-rich repeat), IPR003591 (Leucine-rich repeat, typical subtype)	0.16	1.16	0.89	0.74	0.6	0.84	0.68	0.71
MDP0000040083	TIR-NBS disease resistance-like protein; contains IPR000157 (Toll/interleukin-1 receptor homology (TIR) domain), IPR000767 (Disease resistance protein), IPR001611 (Leucine-rich repeat), IPR027417 (P-loop containing nucleoside triphosphate hydrolase)	1.55	2.59	1.17	1.77	2.18	2.43	2.06	2.22
MDP0000040235	Unknown protein	0	2.32	0	0.77	0.8	3.01	2.03	1.95
MDP0000040255	Unknown protein	0	2.22	0	0.74	0.77	2.88	1.95	1.87
MDP0000041327	Sodium/hydrogen exchanger; contains IPR006153 (Cation/H+ exchanger), IPR018422 (Cation/H+ exchanger, CPA1 family)	13.93	14.77	14.66	14.45	15.62	15.98	15.38	15.66
MDP0000041328	Unknown protein	12.98	22.12	8.47	14.52	10.02	5.38	14.54	9.98
MDP0000041421	1-aminocyclopropane-1-carboxylate oxidase, putative; contains IPR002283 (Isopenicillin N synthase), IPR026992 (Non-haem dioxygenase N-terminal domain), IPR027443 (Isopenicillin N synthase-like)	0	0.14	0.14	0.09	0	0.14	0.25	0.13
MDP0000042587	Glutathione S-transferase protein; contains IPR010987 (Glutathione S-transferase, C-terminal-like), IPR012336 (Thioredoxin-like fold)	0.21	0.24	0	0.15	0	0	0	0
MDP0000043189	Phospholipid-transporting ATPase, putative; contains IPR001757 (Cation-transporting P-type ATPase), IPR023214 (HAD-like domain)	10.3	6.08	9.42	8.6	7.46	6.35	9.51	7.77
MDP0000043338	Polypyrimidine tract-binding protein-like protein; contains IPR006536 (HnRNP-L/PTB/hephaestus splicing factor), IPR012677 (Nucleotide-binding, alpha-beta plait)	12.07	12.8	9.08	11.32	12.13	14.82	14.05	13.67
MDP0000043339	Polypyrimidine tract-binding protein 6; contains IPR012677 (Nucleotide-binding, alpha-beta plait)	11.5	9.43	13.75	11.56	19.52	7.87	14.17	13.85
MDP0000044099	Singapore isolate B (sub-type 7) whole genome shotgun sequence assembly, scaffold_0; contains IPR015943 (WD40/YVTN repeat-like-containing domain)	11.59	11.91	14.43	12.64	12.56	13.22	14.14	13.31
MDP0000044157	Ribosome biogenesis protein BRX1-like protein; contains IPR004154 (Anticodon-binding), IPR007109 (Brix domain), IPR026532 (Ribosome biogenesis protein BRX1)	16.22	19.96	13.69	16.62	14.88	16.32	19.03	16.74
MDP0000044356	Dynamin, putative; contains IPR000375 (Dynamin central domain), IPR001401 (Dynamin, GTPase domain), IPR020850 (GTPase effector domain, GED), IPR022812 (Dynamin), IPR027417 (P-loop containing nucleoside triphosphate hydrolase)	5.78	2.74	2.54	3.69	4.97	4.59	7.21	5.59
MDP0000044392	60s acidic ribosomal protein-like protein; contains IPR001813 (Ribosomal protein L10/L12)	90.64	84.6	90.88	88.71	69.85	42.53	61.06	57.81
MDP0000044410	Elongation factor 1-alpha; contains IPR009001 (Translation elongation factor EF1A/initiation factor IF2gamma, C-terminal)	843.44	783.91	958.03	861.79	709.16	727.75	587	674.64
MDP0000044499	Villin-4; contains IPR003128 (Villin headpiece), IPR007122 (Villin/Gelsolin)	45.73	44.34	32.57	40.88	45.18	37.93	41.95	41.69
MDP0000044576	MLP3.9 protein	20.16	20.75	30.42	23.78	21.48	20.41	26.7	22.86
MDP0000044656	NADH dehydrogenase [ubiquinone] 1 beta subcomplex subunit 3-A	1.92	0	0	0.64	0	2.92	0	0.97
MDP0000045232	AP-4 complex subunit mu-1; contains IPR001392 (Clathrin adaptor, mu subunit)	16.8	15.15	11.56	14.5	12.9	15.58	19.98	16.15
MDP0000045577	Alcohol dehydrogenase; contains IPR002085 (Alcohol dehydrogenase superfamily, zinc-type), IPR011032 (GroES-like), IPR013149 (Alcohol dehydrogenase, C-terminal), IPR016040 (NAD(P)-binding domain)	29.73	17.41	12.53	19.89	27.49	33.63	21.52	27.55
MDP0000045645	Ankyrin-like protein; contains IPR004159 (Putative S-adenosyl-L-methionine-dependent methyltransferase)	8.13	5.4	5.91	6.48	7.23	5.95	7.72	6.97
MDP0000045740	Alliinase family protein; contains IPR015424 (Pyridoxal phosphate-dependent transferase)	1.62	1.74	4.51	2.62	2.29	2.15	1.24	1.89
MDP0000046158	Calcium-binding protein, putative; contains IPR013878 (Mo25-like)	62.62	67.92	59.02	63.19	60.18	67.48	68.51	65.39
MDP0000046192	Aldo/keto reductase, putative; contains IPR001395 (Aldo/keto reductase), IPR023210 (NADP-dependent oxidoreductase domain)	6.93	10.11	13.6	10.21	14.27	16.4	20	16.89
MDP0000046392	Homeobox-leucine zipper protein ROC7; contains IPR002913 (START domain), IPR009057 (Homeodomain-like), IPR023393 (START-like domain)	0.06	0.07	0	0.04	0	0.35	0	0.12
MDP0000046497	Serine/threonine protein phosphatase 2A 55 kDa regulatory subunit B beta isoform; contains IPR000009 (Protein phosphatase 2A, regulatory subunit PR55), IPR015943 (WD40/YVTN repeat-like-containing domain)	33.92	30.92	29.16	31.33	32.55	30.4	27.73	30.23
MDP0000046978	Calcium-dependent protein kinase, putative; contains IPR011009 (Protein kinase-like domain), IPR011992 (EF-hand-like domain)	1.73	3.18	6.76	3.89	2.83	3.01	3.02	2.95
MDP0000047001	DnaJ like protein subfamily C member 13; contains IPR001623 (DnaJ domain), IPR016024 (Armadillo-type fold), IPR025640 (Domain of unknown function DUF4339)	13.49	13.86	10.45	12.6	11.62	12.13	14.03	12.59
MDP0000047696	Protein phosphatase 2c, putative; contains IPR001932 (Protein phosphatase 2C (PP2C)-like), IPR015655 (Protein phosphatase 2C)	39.37	38.9	40.53	39.6	37.51	34.87	37.02	36.47
MDP0000049035	Glutamate synthase (Ferredoxin); contains IPR000583 (Class II glutamine amidotransferase domain), IPR002489 (Glutamate synthase, alpha subunit, C-terminal), IPR013785 (Aldolase-type TIM barrel), IPR017932 (Glutamine amidotransferase type 2 domain)	19	19.2	16.94	18.38	18.07	20.07	20.07	19.4
MDP0000049091	Kinesin-like protein; contains IPR001752 (Kinesin, motor domain), IPR021881 (Protein of unknown function DUF3490), IPR027417 (P-loop containing nucleoside triphosphate hydrolase)	0.05	0.11	0.11	0.09	0.06	0.26	0.05	0.12
MDP0000049282	Palmitoyltransferase, putative; contains IPR001594 (Zinc finger, DHHC-type, palmitoyltransferase)	7.03	10.99	7.54	8.52	8.18	6.35	7.07	7.2
MDP0000049467	YEATS domain-containing protein; contains IPR005033 (YEATS)	2.99	2.53	1.79	2.44	3.42	2.08	2.56	2.69
MDP0000049514	Orotate phosphoribosyltransferase/orotidine 5''-phosphate decarboxylase, subfamily 1; contains IPR013785 (Aldolase-type TIM barrel), IPR014732 (Orotidine 5'-phosphate decarboxylase)	0.38	0.6	0	0.33	0.15	0	0.26	0.14
MDP0000050048	Prenylated rab acceptor PRA1 family protein; contains IPR004895 (Prenylated rab acceptor PRA1)	35.31	34	38.34	35.88	33.11	38.05	53.6	41.59
MDP0000050082	Class III homeobox-leucine zipper protein; contains IPR002913 (START domain), IPR009057 (Homeodomain-like), IPR013978 (MEKHLA), IPR023393 (START-like domain)	0.69	0.49	1.01	0.73	0.45	0.72	0.16	0.44
MDP0000050524	Solute carrier family 35 member E3; contains IPR000620 (Drug/metabolite transporter), IPR004853 (Domain of unknown function DUF250)	8.3	13.64	11.21	11.05	7.79	7.33	15.94	10.35
MDP0000050893	AP-4 complex accessory subunit tepsin; contains IPR008942 (ENTH/VHS)	25.75	22.96	19.49	22.73	19.77	20.04	26.05	21.95
MDP0000051653	Protein kinase, putative; contains IPR011009 (Protein kinase-like domain), IPR026840 (Armadillo repeat-containing protein 3 and Serine/threonine-protein kinase CTR1)	9.43	8.53	5.74	7.9	8.23	5.6	9.51	7.78
MDP0000051852	NADH kinase, putative; contains IPR002504 (Inorganic polyphosphate/ATP-NAD kinase, predicted)	1.31	1.02	1.39	1.24	0.88	0.99	1.49	1.12
MDP0000051962	Sphinganine hydroxylase Sur2, putative; contains IPR006694 (Fatty acid hydroxylase)	0	0	0	0	0.21	0	0	0.07
MDP0000051968	Putative aminopeptidase; 4537-10989; contains IPR001930 (Peptidase M1, alanine aminopeptidase/leukotriene A4 hydrolase), IPR024601 (Peptidase M1, alanyl aminopeptidase, C-terminal)	53.32	45.11	40.93	46.45	44	44.12	38.23	42.12
MDP0000052249	Hydrophobic protein LTI6B; contains IPR000612 (Proteolipid membrane potential modulator)	760.71	800.6	749.76	770.36	839.02	661.02	1043.56	847.87
MDP0000052269	Transmembrane 9 superfamily protein member; contains IPR004240 (Nonaspanin (TM9SF)), IPR016196 (Major facilitator superfamily domain, general substrate transporter)	84.47	73.88	76.96	78.44	78.6	81.15	109.39	89.71
MDP0000052541	Embryo defective 1381 protein; contains IPR027417 (P-loop containing nucleoside triphosphate hydrolase)	6.27	6.32	6.64	6.41	7.22	6.43	7.01	6.89
MDP0000052605	Serine/threonine protein kinase; contains IPR011009 (Protein kinase-like domain)	58.86	60.5	50.11	56.49	46.94	50.53	61.52	53
MDP0000052608	Serine/threonine protein kinase; contains IPR011009 (Protein kinase-like domain)	58.59	60.66	49.16	56.14	47.27	50.07	62.35	53.23
MDP0000052687	Transmembrane protein 41B; contains IPR015414 (SNARE associated Golgi protein)	6.01	5.71	9.91	7.21	6.31	5.93	9.01	7.08
MDP0000164159	UDP-glycosyltransferase 1; contains IPR002213 (UDP-glucuronosyl/UDP-glucosyltransferase)	0.26	1.54	0	0.6	0	0.6	0.54	0.38
MDP0000053005	Isoflavone reductase-like protein 4; contains IPR008030 (NmrA-like), IPR016040 (NAD(P)-binding domain)	53.65	37.71	47.05	46.14	38.04	25.41	20.34	27.93
MDP0000053169	Putative aminoacrylate peracid reductase RutC; contains IPR006175 (YjgF/Yer057p/UK114 family), IPR013813 (Endoribonuclease L-PSP/chorismate mutase-like)	9.83	8.43	8.32	8.86	7.56	6.84	7.63	7.34
MDP0000053760	Retrotransposon protein	46.96	62.94	63.24	57.71	52.85	73.33	20.85	49.01
MDP0000053966	Rab-GDP dissociation inhibitor; contains IPR018203 (GDP dissociation inhibitor)	0.73	1.72	0.5	0.98	0.89	0.84	1.18	0.97
MDP0000054178	CER1; contains IPR006694 (Fatty acid hydroxylase), IPR021940 (Uncharacterised domain Wax2, C-terminal)	2.54	9.93	10.92	7.8	2.81	22.97	5.13	10.3
MDP0000054634	Myosin-8	0.54	1.11	1.46	1.04	0.66	0.46	0.56	0.56
MDP0000054636	Putative aldehyde dehydrogenase; contains IPR016161 (Aldehyde/histidinol dehydrogenase)	18.97	19.58	15.28	17.94	16.28	18.15	18.23	17.55
MDP0000055078	Alpha-L-arabinofuranosidase; contains IPR008979 (Galactose-binding domain-like), IPR010720 (Alpha-L-arabinofuranosidase, C-terminal), IPR017853 (Glycoside hydrolase, superfamily)	31.16	30.96	23.7	28.61	33.91	30.14	29.67	31.24
MDP0000055203	Serine hydroxymethyltransferase 8; contains IPR001085 (Serine hydroxymethyltransferase), IPR015424 (Pyridoxal phosphate-dependent transferase)	6.52	8.72	4.45	6.56	7.39	6.66	5.39	6.48
MDP0000055639	1-aminocyclopropane-1-carboxylate oxidase-like protein; contains IPR005123 (Oxoglutarate/iron-dependent dioxygenase), IPR026992 (Non-haem dioxygenase N-terminal domain), IPR027443 (Isopenicillin N synthase-like)	28.26	27.2	25.56	27.01	25.33	32.36	30.78	29.49
MDP0000055896	CASP-like protein; contains IPR006702 (Uncharacterised protein family UPF0497, trans-membrane plant)	4.95	2.73	4.53	4.07	0.71	3.32	4.48	2.84
MDP0000056491	Palmitoyltransferase, putative; contains IPR001594 (Zinc finger, DHHC-type, palmitoyltransferase)	23.17	25.91	24.13	24.4	21.57	18.92	27.01	22.5
MDP0000056935	Mevalonate kinase; contains IPR006206 (Mevalonate/galactokinase)	5.1	6.79	7.07	6.32	5.34	4.1	4.76	4.73
MDP0000057919	Coiled-coil domain-containing protein, putative; contains IPR008532 (Domain of unknown function DUF814)	58.97	63.56	51.91	58.15	49.42	38.53	45.41	44.45
MDP0000057960	Elongation factor 4; contains IPR005225 (Small GTP-binding protein domain), IPR006297 (Elongation factor 4), IPR027417 (P-loop containing nucleoside triphosphate hydrolase)	2.58	3.33	2.69	2.87	3.52	4.74	3.25	3.84
MDP0000058031	Myotubularin related protein, putative; contains IPR004182 (GRAM), IPR011993 (Pleckstrin homology-like domain), IPR017906 (Myotubularin phosphatase domain)	6.72	6.22	5.19	6.04	5.26	4.82	6.12	5.4
MDP0000543445	UDP-glucosyltransferase, putative; contains IPR002213 (UDP-glucuronosyl/UDP-glucosyltransferase)	35.77	55.03	106.59	65.8	19.44	18.91	0.29	12.88
MDP0000211173	UDP-galactose:fucoside alpha-3-galactosyltransferase; contains IPR025322 (Protein of unknown function DUF4228)	0.27	0	0.16	0.14	0.16	0	0.14	0.1
MDP0000059789	Ferulate 5-hydroxylase; contains IPR001128 (Cytochrome P450)	2.3	0.67	2.06	1.68	0.7	0	0.59	0.43
MDP0000060056	CBL-interacting protein kinase; contains IPR001772 (Kinase associated domain 1 (KA1)), IPR004041 (NAF domain), IPR011009 (Protein kinase-like domain)	20.32	21.57	17.72	19.87	17	17.12	16.44	16.85
MDP0000060059	CBL-interacting protein kinase; contains IPR001772 (Kinase associated domain 1 (KA1)), IPR004041 (NAF domain), IPR011009 (Protein kinase-like domain)	23.12	19.58	18.31	20.34	16.88	18.95	13.46	16.43
MDP0000060836	Yellow stripe-like transporter 11; contains IPR004813 (Oligopeptide transporter, OPT superfamily)	4.44	6.5	7.7	6.21	4.44	5.06	5.58	5.03
MDP0000060858	Serine/threonine-protein phosphatase; contains IPR004843 (Metallophosphoesterase domain)	40.7	34.5	26.02	33.74	24.77	40.68	36.01	33.82
MDP0000060869	Cycloartenol synthase, putative; contains IPR018333 (Squalene cyclase)	0.53	4	2.11	2.21	0.29	1.21	1.21	0.9
MDP0000060934	Alcohol acyl transferase; contains IPR003480 (Transferase), IPR023213 (Chloramphenicol acetyltransferase-like domain)	34.76	143.6	38.99	72.45	37.17	305.27	251.01	197.82
MDP0000060983	Vesicle-associated membrane protein 72; contains IPR001388 (Synaptobrevin), IPR011012 (Longin-like domain)	113.08	103.47	155.56	124.04	116.99	118.81	111.13	115.64
MDP0000061263	Ubiquinone/menaquinone biosynthesis methyltransferase ubiE; contains IPR004033 (UbiE/COQ5 methyltransferase), IPR023576 (UbiE/COQ5 methyltransferase, conserved site), IPR025765 (2-methoxy-6-polyprenyl-1,4-benzoquinol methylase domain)	6.98	7.27	6.49	6.91	5.83	7.96	6.37	6.72
MDP0000061330	Regulatory-associated protein of mTOR; contains IPR004083 (Regulatory associated protein of TOR)	13.24	12.98	11.85	12.69	14.57	12.29	13.01	13.29
MDP0000061332	Regulatory-associated protein of mTOR; contains IPR004083 (Regulatory associated protein of TOR)	13.51	13.29	12.13	12.98	14.61	12.41	13.29	13.44
MDP0000061368	Putative histidine-containing phosphotransfer protein 2; contains IPR008207 (Signal transduction histidine kinase, phosphotransfer (Hpt) domain)	16.63	3.83	8.52	9.66	9.37	9.14	2.74	7.08
MDP0000062066	Beta-D-glucosidase; contains IPR002772 (Glycoside hydrolase family 3 C-terminal domain), IPR017853 (Glycoside hydrolase, superfamily), IPR026892 (Glycoside hydrolase family 3)	4.55	2.54	4.19	3.76	8.84	3.2	7.41	6.48
MDP0000062070	8-amino-7-oxononanoate synthase-like protein; contains IPR015424 (Pyridoxal phosphate-dependent transferase)	4.65	5.11	2.9	4.22	3.29	4.2	5.97	4.49
MDP0000062148	Putative ureidoglycolate hydrolase; contains IPR011051 (RmlC-like cupin domain)	4.28	1.48	3.01	2.92	5.19	6.61	1.03	4.28
MDP0000062263	Cinnamoyl-CoA reductase, putative; contains IPR001509 (NAD-dependent epimerase/dehydratase), IPR016040 (NAD(P)-binding domain)	0.56	0.49	0	0.35	0.17	0.95	0.71	0.61
MDP0000062378	60S ribosomal protein L22, putative; contains IPR002671 (Ribosomal protein L22e)	48.3	55.56	51.56	51.81	35.56	35.4	34.53	35.16
MDP0000062802	Enoyl-CoA reductase; contains IPR001104 (3-oxo-5-alpha-steroid 4-dehydrogenase, C-terminal)	44.99	43.67	47.93	45.53	35.52	44.27	47.19	42.33
MDP0000063793	Protein Brevis radix-like 4; contains IPR013591 (Brevis radix-like domain)	3.81	3.34	9.39	5.51	5.34	6.92	6.35	6.2
MDP0000064350	Glycosyl transferase group 1; contains IPR001296 (Glycosyl transferase, family 1)	6.94	7.32	9.11	7.79	6.28	6.46	7.52	6.75
MDP0000064909	Receptor-like kinase; contains IPR001611 (Leucine-rich repeat), IPR003591 (Leucine-rich repeat, typical subtype), IPR011009 (Protein kinase-like domain)	1.31	1.47	2.04	1.61	2.38	1.37	1.86	1.87
MDP0000065154	Membrane protein; contains IPR002610 (Peptidase S54, rhomboid)	8.44	8.19	6.63	7.75	9.94	9.07	5.45	8.15
MDP0000065186	Syntaxin, putative; contains IPR010989 (t-SNARE)	23.52	53.04	48.73	41.76	17.19	32.82	21.89	23.97
MDP0000065495	Casein kinase II subunit beta-4; contains IPR000704 (Casein kinase II, regulatory subunit)	40.77	39.21	33.36	37.78	44.76	37.44	48.02	43.41
MDP0000065834	Deoxyhypusine synthase; contains IPR002773 (Deoxyhypusine synthase)	1.19	2.22	1.84	1.75	0.72	1.08	1.83	1.21
MDP0000065895	Glutathione S-transferase; contains IPR010987 (Glutathione S-transferase, C-terminal-like), IPR012336 (Thioredoxin-like fold)	72.22	79.16	51.36	67.58	88.61	56.18	22.7	55.83
MDP0000065975	Splicing factor 3B subunit, putative; contains IPR006568 (PSP, proline-rich), IPR007180 (Domain of unknown function DUF382)	38	29.37	26.03	31.13	33.31	29.3	37.12	33.24
MDP0000066888	Glycerol-3-phosphate transporter, putative; contains IPR011701 (Major facilitator superfamily), IPR016196 (Major facilitator superfamily domain, general substrate transporter)	5.09	4.58	5.98	5.22	5.07	3.53	6.07	4.89
MDP0000067021	Kinesin-like protein; contains IPR001752 (Kinesin, motor domain), IPR021881 (Protein of unknown function DUF3490), IPR027417 (P-loop containing nucleoside triphosphate hydrolase)	0.33	0.22	0.11	0.22	0.29	0.43	0.24	0.32
MDP0000067045	Adenine phosphoribosyltransferase, putative; contains IPR000836 (Phosphoribosyltransferase domain)	0.24	0	0	0.08	0	0	0.25	0.08
MDP0000067245	Equilibrative nucleoside transporter; contains IPR002259 (Equilibrative nucleoside transporter)	8.44	10.27	10.22	9.64	12.39	7.97	12.08	10.81
MDP0000067565	Reductase 2; contains IPR001395 (Aldo/keto reductase), IPR023210 (NADP-dependent oxidoreductase domain)	0	0.35	0.18	0.18	0	0	0	0
MDP0000067701	Methylesterase	4.64	4.43	3.9	4.32	5.21	7.64	7.94	6.93
MDP0000067999	IAA-amino acid hydrolase ILR1, putative; contains IPR002933 (Peptidase M20)	1.16	0.62	0.63	0.8	0.9	1.08	0.65	0.88
MDP0000068149	Actin depolymerizing factor 2	7.01	14.77	20.11	13.96	6.8	3.2	7.19	5.73
MDP0000069202	Phosphoglucomutase, putative; contains IPR005843 (Alpha-D-phosphohexomutase, C-terminal), IPR016055 (Alpha-D-phosphohexomutase, alpha/beta/alpha I/II/III)	99.82	90.99	77.86	89.56	76.69	73.18	91.89	80.59
MDP0000069231	Dynamin, putative; contains IPR000375 (Dynamin central domain), IPR001401 (Dynamin, GTPase domain), IPR020850 (GTPase effector domain, GED), IPR022812 (Dynamin), IPR027417 (P-loop containing nucleoside triphosphate hydrolase)	14.45	15.24	17.53	15.74	14.9	17.87	18	16.92
MDP0000069348	CER1; contains IPR006694 (Fatty acid hydroxylase), IPR021940 (Uncharacterised domain Wax2, C-terminal)	0.07	0.82	0.08	0.32	0.08	0.08	0.07	0.08
MDP0000069412	Putative aminotransferase; contains IPR005814 (Aminotransferase class-III), IPR015424 (Pyridoxal phosphate-dependent transferase)	57.05	45.33	51.93	51.44	46.93	45.64	52.55	48.37
MDP0000069525	ARGONAUTE 1; contains IPR003100 (Argonaute/Dicer protein, PAZ), IPR012337 (Ribonuclease H-like domain), IPR014811 (Domain of unknown function DUF1785), IPR024357 (Argonaut, glycine-rich domain)	58.63	49.36	55.98	54.66	59.17	52.36	61.41	57.65
MDP0000069807	Peptidyl-prolyl cis-trans isomerase-like protein; contains IPR002130 (Cyclophilin-like peptidyl-prolyl cis-trans isomerase domain), IPR013083 (Zinc finger, RING/FYVE/PHD-type), IPR026951 (Peptidyl-prolyl cis-trans isomerase like 2)	17.77	19.09	16.61	17.82	20.89	14.51	19.2	18.2
MDP0000069839	Unknown protein	3.59	0	0	1.2	0	0	0	0
MDP0000069844	Unknown protein	0.92	0	0	0.31	0	0	0	0
MDP0000069846	Unknown protein	0.92	0	0	0.31	0	0	0	0
MDP0000069858	Transmembrane emp24 domain-containing protein; contains IPR009038 (GOLD)	2.06	1.93	0.49	1.49	2.49	1.88	1.69	2.02
MDP0000070104	Derlin-2, putative; contains IPR007599 (Derlin)	30.45	36.32	39.72	35.5	35.59	27.99	35.81	33.13
MDP0000070106	Derlin-2, putative; contains IPR007599 (Derlin)	61.75	54.47	45.71	53.98	55.06	42.76	72.46	56.76
MDP0000070128	Protein yippee-like protein; contains IPR004910 (Yippee-like protein)	21.04	24.24	28.46	24.58	20.5	19.67	12.75	17.64
MDP0000071268	Putative argonaute family protein; contains IPR003100 (Argonaute/Dicer protein, PAZ), IPR012337 (Ribonuclease H-like domain), IPR014811 (Domain of unknown function DUF1785)	0.73	0.37	0.81	0.64	0.28	0.72	0.33	0.44
MDP0000166802	UDP-glycosyltransferase 1; contains IPR002213 (UDP-glucuronosyl/UDP-glucosyltransferase)	0	0	0	0	0	0	0	0
MDP0000161147	UDP-sulfoquinovose synthase, putative; contains IPR001509 (NAD-dependent epimerase/dehydratase), IPR016040 (NAD(P)-binding domain)	0	0	0	0	0	0.39	0	0.13
MDP0000280886	UDP-glycosyltransferase 1; contains IPR002213 (UDP-glucuronosyl/UDP-glucosyltransferase)	0	0	0.39	0.13	0.13	0.38	0.34	0.28
MDP0000071829	NADP-dependent D-sorbitol-6-phosphate dehydrogenase; contains IPR001395 (Aldo/keto reductase), IPR023210 (NADP-dependent oxidoreductase domain)	48.67	41.85	28.66	39.73	57.42	44.26	27.77	43.15
MDP0000072936	Endo-1,3-1,4-beta-d-glucanase, putative; contains IPR002925 (Dienelactone hydrolase)	6.41	15.89	15.32	12.54	6.63	7.09	3.48	5.73
MDP0000073044	Malic enzyme; contains IPR001891 (Malic oxidoreductase)	32.48	21.42	28.04	27.31	31.11	25.79	33.5	30.13
MDP0000073518	Unknown protein	186.57	190.87	182.98	186.81	179.78	206.12	175.72	187.21
MDP0000073525	Unknown protein	212.25	206.11	196.9	205.09	193.89	210.02	175.72	193.21
MDP0000073670	Exocyst complex component; contains IPR009976 (Exocyst complex component Sec10-like)	14.37	14.22	11.97	13.52	13	11.23	11.9	12.04
MDP0000073810	Phosphoenolpyruvate carboxylase; contains IPR021135 (Phosphoenolpyruvate carboxylase)	32.36	26.26	32.09	30.24	25.45	24.88	34.03	28.12
MDP0000073873	Serine carboxypeptidase-like protein; contains IPR001563 (Peptidase S10, serine carboxypeptidase)	14.82	6.88	6.79	9.5	10.27	8.78	7.51	8.85
MDP0000074103	Cell differentiation protein rcd1, putative; contains IPR007216 (Rcd1), IPR016024 (Armadillo-type fold)	19.74	19.54	20.32	19.87	21.35	18.5	16.18	18.68
MDP0000074417	3-oxoacyl-[acyl-carrier-protein] synthase; contains IPR017568 (3-oxoacyl-[acyl-carrier-protein] synthase 2), IPR020841 (Polyketide synthase, beta-ketoacyl synthase domain)	9.62	12.26	10.17	10.68	7.82	13	15.54	12.12
MDP0000074681	Myb transcription factor; contains IPR009057 (Homeodomain-like)	11.36	11.79	11.52	11.56	11.16	19.83	11.51	14.17
MDP0000074782	Cysteine synthase; contains IPR005856 (Cysteine synthase K/M)	317.9	207.79	170.26	231.98	249.51	282.27	241.26	257.68
MDP0000075043	Phosphate transporter; contains IPR005828 (General substrate transporter), IPR016196 (Major facilitator superfamily domain, general substrate transporter)	0.09	0	0.21	0.1	0	0.2	0.09	0.1
MDP0000076511	Endoplasmic reticulum-Golgi intermediate compartment protein, putative; contains IPR012936 (Endoplasmic reticulum vesicle transporter, C-terminal)	10.29	9.38	10.63	10.1	8.32	8.84	16.56	11.24
MDP0000076609	Vacuolar sorting protein, putative; contains IPR005378 (Vacuolar protein sorting-associated protein 35)	39.62	36.42	30.04	35.36	36.6	29.23	39.04	34.96
MDP0000076881	Putative E3 ubiquitin ligase; contains IPR001876 (Zinc finger, RanBP2-type), IPR002867 (Zinc finger, C6HC-type), IPR013083 (Zinc finger, RING/FYVE/PHD-type)	23.6	23.22	20.79	22.54	21.29	24.42	23.88	23.2
MDP0000077353	Cinnamyl alcohol dehydrogenase; contains IPR002085 (Alcohol dehydrogenase superfamily, zinc-type), IPR011032 (GroES-like), IPR013149 (Alcohol dehydrogenase, C-terminal), IPR016040 (NAD(P)-binding domain)	0.38	0.3	0.6	0.43	0.77	0.29	0.39	0.48
MDP0000077392	CER1; contains IPR006694 (Fatty acid hydroxylase), IPR021940 (Uncharacterised domain Wax2, C-terminal)	2.78	9.6	11.02	7.8	2.48	25.61	5.11	11.07
MDP0000077460	Cinnamoyl-CoA reductase, putative; contains IPR001509 (NAD-dependent epimerase/dehydratase), IPR016040 (NAD(P)-binding domain)	9.19	6.04	9.99	8.41	6.42	6.35	12.01	8.26
MDP0000077529	Oxidoreductase, zinc-binding dehydrogenase family protein, expressed; contains IPR002085 (Alcohol dehydrogenase superfamily, zinc-type), IPR016040 (NAD(P)-binding domain), IPR020843 (Polyketide synthase, enoylreductase)	8.19	8.08	8.94	8.4	6.62	11.64	8.85	9.04
MDP0000077683	Calpain, putative; contains IPR008985 (Concanavalin A-like lectin/glucanases superfamily), IPR022684 (Peptidase C2, calpain family)	3.32	3.06	2.85	3.08	3.35	3.1	3.69	3.38
MDP0000077736	O-acyltransferase (Membrane bound) domain containing protein, putative; contains IPR004299 (Membrane bound O-acyl transferase, MBOAT)	63.03	59.86	54.2	59.03	54.97	52.46	61.25	56.23
MDP0000077749	KH domain-containing protein; contains IPR004087 (K Homology domain)	10.36	11.96	10.36	10.89	11.63	9.17	11.27	10.69
MDP0000077753	KH domain-like protein; contains IPR004087 (K Homology domain)	47.01	36.41	19.79	34.4	54.2	34.74	35.72	41.55
MDP0000078033	KH domain-containing protein; contains IPR004088 (K Homology domain, type 1)	12.77	13.31	10.43	12.17	10.95	10.83	10.71	10.83
MDP0000080407	Auxin transporter-like protein; contains IPR013057 (Amino acid transporter, transmembrane)	17.06	17.91	28.88	21.28	23.18	17.44	10.05	16.89
MDP0000080604	Early-responsive to dehydration stress-related protein; contains IPR003864 (Domain of unknown function DUF221)	1.09	0.74	1.03	0.95	1.67	1.37	1.29	1.44
MDP0000081005	Lipoxygenase; contains IPR000907 (Lipoxygenase), IPR008976 (Lipase/lipooxygenase, PLAT/LH2), IPR027433 (Lipoxygenase, domain 3)	0.07	0.67	0.76	0.5	0.17	0.32	0.22	0.24
MDP0000081043	Chaperone protein dnaJ, putative; contains IPR012724 (Chaperone DnaJ)	37.5	36.06	38.47	37.34	20.54	35.71	30.84	29.03
MDP0000082263	Transmembrane protein 234 homolog; contains IPR018908 (Uncharacterised protein family UPF0546)	45.51	44.69	43.22	44.47	49.52	35.87	36.08	40.49
MDP0000082356	TBC1 domain family member; contains IPR000195 (Rab-GTPase-TBC domain)	16.96	15.66	18.14	16.92	15.23	11.34	14.06	13.54
MDP0000083035	Glutamine synthetase; contains IPR006992 (Amidohydrolase 2), IPR008147 (Glutamine synthetase, beta-Grasp), IPR014746 (Glutamine synthetase/guanido kinase, catalytic domain)	6.96	9.71	4.45	7.04	4.32	7.21	6.11	5.88
MDP0000083486	V-type proton ATPase subunit C; contains IPR004907 (ATPase, V1 complex, subunit C)	66.39	54.86	55.45	58.9	52.12	37.39	42.91	44.14
MDP0000083546	E3 ubiquitin-protein ligase CCNB1IP1; contains IPR013083 (Zinc finger, RING/FYVE/PHD-type)	0.3	0	5.12	1.81	0.72	1.68	0	0.8
MDP0000084184	Oxysterol binding protein, putative; contains IPR000648 (Oxysterol-binding protein)	65.65	73.22	65.24	68.04	67.72	56.4	59.94	61.35
MDP0000084203	Vacuolar processing enzyme; contains IPR001096 (Peptidase C13, legumain)	246.19	230.09	175.26	217.18	220.43	209.03	182.66	204.04
MDP0000084546	Cycloartenol synthase protein; contains IPR018333 (Squalene cyclase)	2.45	1.91	2.86	2.41	2.61	2.66	2.51	2.59
MDP0000084955	Dbj|BAA81760.1	1.21	0.94	0.24	0.8	1.22	0.46	1.24	0.97
MDP0000085223	Putative sulfate transporter; contains IPR001902 (Sulphate anion transporter)	0.14	0.25	0	0.13	0.17	0.49	0.44	0.37
MDP0000085531	Ubiquitin-conjugating enzyme m, putative; contains IPR016135 (Ubiquitin-conjugating enzyme/RWD-like), IPR023313 (Ubiquitin-conjugating enzyme, active site)	3.19	4.31	1.76	3.09	3.27	4.47	4.28	4.01
MDP0000085889	Putative malonyl-CoA:Acyl carrier protein transacylase; contains IPR004410 (Malonyl CoA-acyl carrier protein transacylase, FabD-type), IPR016035 (Acyl transferase/acyl hydrolase/lysophospholipase)	22.18	29.71	29.01	26.97	23.48	36.05	36.73	32.09
MDP0000085893	Putative malonyl-CoA:Acyl carrier protein transacylase; contains IPR004410 (Malonyl CoA-acyl carrier protein transacylase, FabD-type), IPR016035 (Acyl transferase/acyl hydrolase/lysophospholipase)	22.18	29.71	29.01	26.97	23.48	36.05	36.73	32.09
MDP0000086296	Cellulose synthase, putative; contains IPR005150 (Cellulose synthase)	6.16	4.43	1.61	4.07	2.89	2.44	3.38	2.9
MDP0000086327	Zinc finger A20 and AN1 domain-containing stress-associated protein; contains IPR000058 (Zinc finger, AN1-type), IPR002653 (Zinc finger, A20-type)	14.95	7.55	8.32	10.27	7.81	5	3.97	5.59
MDP0000086382	Anaphase promoting complex subunit 8/cell division cycle protein 23-like protein; contains IPR007192 (Cdc23), IPR011990 (Tetratricopeptide-like helical)	3.65	5.18	4.27	4.37	6.4	5.13	3.43	4.99
MDP0000086480	8-amino-7-oxononanoate synthase; contains IPR015424 (Pyridoxal phosphate-dependent transferase)	61.42	57.6	54.95	57.99	57.07	61.54	74.21	64.27
MDP0000086517	Serine/threonine-protein kinase; contains IPR000858 (S-locus glycoprotein), IPR001480 (Bulb-type lectin domain), IPR003609 (Apple-like), IPR011009 (Protein kinase-like domain), IPR013320 (Concanavalin A-like lectin/glucanase, subgroup), IPR021820 (S-locus receptor kinase, C-terminal), IPR024171 (S-receptor-like serine/threonine-protein kinase)	0.16	0.06	0.32	0.18	0	0.06	0	0.02
MDP0000086566	Putative calcium-transporting ATPase; contains IPR001757 (Cation-transporting P-type ATPase), IPR023214 (HAD-like domain), IPR023298 (P-type ATPase, transmembrane domain)	0.41	0.08	0.66	0.38	0.5	0.63	0.28	0.47
MDP0000086690	Tetratricopeptide repeat protein 7B; contains IPR011990 (Tetratricopeptide-like helical)	6.88	6.7	7.2	6.93	7.31	7.42	7.25	7.33
MDP0000086882	Exostosin-like glycosyltransferase; contains IPR000742 (Epidermal growth factor-like domain), IPR004263 (Exostosin-like)	3.95	3.04	3.04	3.34	3.97	3.67	3.94	3.86
MDP0000087056	Acyl-CoA thioesterase, putative; contains IPR006683 (Thioesterase superfamily)	14.88	16.25	21.91	17.68	15.72	25.86	27.02	22.87
MDP0000087507	Exosome complex exonuclease exoribonuclease; contains IPR001900 (Ribonuclease II/R), IPR002716 (PIN domain), IPR006596 (Nucleotide binding protein, PINc), IPR012340 (Nucleic acid-binding, OB-fold), IPR022966 (Ribonuclease II/R, conserved site)	13.41	15.15	14.02	14.19	15.45	11.67	13.87	13.66
MDP0000087653	Putative metacaspase family protein; contains IPR005735 (Zinc finger, LSD1-type), IPR011600 (Peptidase C14, caspase catalytic)	2.73	4.64	3.56	3.64	2.85	4.66	3.56	3.69
MDP0000087841	Polyubiquitin; contains IPR019955 (Ubiquitin supergroup), IPR019956 (Ubiquitin subgroup)	115.45	89.64	128.02	111.04	112.71	107.72	103.83	108.09
MDP0000088036	Acyl-CoA-binding domain-containing protein; contains IPR015915 (Kelch-type beta propeller), IPR015916 (Galactose oxidase, beta-propeller)	1.66	1.12	1.45	1.41	2.79	2.04	1.31	2.05
MDP0000088105	Maltose excess protein 1, chloroplastic	54.24	54.75	50.34	53.11	52.21	53.06	66.19	57.15
MDP0000088156	Protein kinase, putative; contains IPR011009 (Protein kinase-like domain)	108.44	106.86	105.15	106.82	100	96.78	107.95	101.58
MDP0000088302	Vesicle-associated membrane protein, putative; contains IPR000535 (Major sperm protein)	52.57	52.75	61.96	55.76	50.73	62.1	59.19	57.34
MDP0000088428	Putative RNA-binding protein; contains IPR001878 (Zinc finger, CCHC-type), IPR012677 (Nucleotide-binding, alpha-beta plait)	20.36	23.84	19.78	21.33	20.06	20.67	20.9	20.54
MDP0000088431	Vacuolar fusion protein MON1-like protein; contains IPR004353 (Vacuolar fusion protein MON1)	14.63	15.05	14.83	14.84	16.84	16	14.48	15.77
MDP0000088540	Syntaxin; contains IPR010989 (t-SNARE)	105.91	88.78	103.09	99.26	89.11	79.07	98.02	88.73
MDP0000088633	Sad1/UNC domain-containing protein; contains IPR008979 (Galactose-binding domain-like), IPR012919 (Sad1/UNC-like, C-terminal)	83.16	46.59	42.79	57.51	65.57	48.25	89.4	67.74
MDP0000088659	Heparanase, putative; contains IPR005199 (Glycoside hydrolase, family 79)	2.42	0.92	0.85	1.4	0.52	1.14	0.88	0.85
MDP0000088788	Putative hydrolase; contains IPR000073 (Alpha/beta hydrolase fold-1), IPR000639 (Epoxide hydrolase-like)	2.84	2.98	2.5	2.77	3.63	2.05	3.84	3.17
MDP0000088811	Receptor-like protein kinase; contains IPR001611 (Leucine-rich repeat), IPR003591 (Leucine-rich repeat, typical subtype), IPR013210 (Leucine-rich repeat-containing N-terminal, type 2), IPR025875 (Leucine rich repeat 4)	1.25	0.76	0.77	0.93	0.94	0.74	0	0.56
MDP0000088815	Receptor-like protein kinase; contains IPR001611 (Leucine-rich repeat), IPR003591 (Leucine-rich repeat, typical subtype), IPR013210 (Leucine-rich repeat-containing N-terminal, type 2), IPR025875 (Leucine rich repeat 4)	0.26	0.98	0.74	0.66	0.27	0.65	0.09	0.34
MDP0000088953	F-box/LRR-repeat protein 20; contains IPR006553 (Leucine-rich repeat, cysteine-containing subtype)	4.43	4.6	2.42	3.82	3.53	4.04	5.2	4.26
MDP0000089058	2-oxoglutarate dehydrogenase, E1 component; contains IPR011603 (2-oxoglutarate dehydrogenase, E1 component)	33.29	29.65	30.32	31.09	28.34	29.06	32.1	29.83
MDP0000089079	Magnesium chelatase subunit D; contains IPR011776 (Magnesium chelatase, ATPase subunit D), IPR027417 (P-loop containing nucleoside triphosphate hydrolase)	8.61	9.19	6.58	8.13	9.66	12.15	10.4	10.74
MDP0000089124	Auxin transporter-like protein; contains IPR013057 (Amino acid transporter, transmembrane)	3.88	3.44	4.75	4.02	6.66	4.42	1.55	4.21
MDP0000089136	Protein ULTRAPETALA 1	7.44	7.38	6.85	7.22	9.49	10.01	10.58	10.03
MDP0000089368	Uv excision repair protein rad23, putative; contains IPR004806 (UV excision repair protein Rad23), IPR009060 (UBA-like)	26.96	23.65	25.15	25.25	27.56	27.15	24.2	26.3
MDP0000089512	COBRA-like protein	158.83	141.02	199.18	166.34	147.95	149.16	198.41	165.17
MDP0000089537	Haloacid dehalogenase-like hydrolase-like protein; contains IPR005833 (Haloacid dehalogenase/epoxide hydrolase), IPR006439 (HAD-superfamily hydrolase, subfamily IA, variant 1), IPR023214 (HAD-like domain)	0.34	2.8	1.22	1.45	1.03	0.97	1.05	1.02
MDP0000089753	60S ribosomal protein L38, putative; contains IPR002675 (Ribosomal protein L38e)	11.05	15.99	16.32	14.45	18.92	18.53	21.35	19.6
MDP0000090045	Rac-like GTP-binding protein; contains IPR001806 (Small GTPase superfamily), IPR005225 (Small GTP-binding protein domain), IPR027417 (P-loop containing nucleoside triphosphate hydrolase)	48.7	48.82	51.19	49.57	53.57	37.71	48.83	46.7
MDP0000090107	K(+)-insensitive pyrophosphate-energized proton pump; contains IPR004131 (Pyrophosphate-energised proton pump)	105.23	79.59	75.53	86.78	95.16	91.09	86.68	90.98
MDP0000090198	COV1-like protein; contains IPR007462 (Protein of unknown function DUF502)	10.14	8.13	10.64	9.64	13.17	9.74	12.42	11.78
MDP0000090205	Mannose-P-dolichol utilization defect 1 protein, putative; contains IPR016817 (Mannose-P-dolichol utilization defect 1 protein)	75.82	59.7	66.55	67.36	50.46	46.83	59.35	52.21
MDP0000090232	Membrane magnesium transporter; contains IPR018937 (Magnesium transporter)	27.41	24.81	26.32	26.18	23.67	26.04	24.3	24.67
MDP0000090281	Auxin-responsive protein; contains IPR003311 (AUX/IAA protein)	18.71	26.77	23.57	23.02	21.31	21.66	21.55	21.51
MDP0000090454	Phosphatidylinositol:ceramide inositolphosphotransferase 2; contains IPR025749 (Sphingomyelin synthase-like domain)	39.99	51.69	43.21	44.96	35.34	34.69	21.85	30.63
MDP0000090732	Putative laccase; contains IPR017761 (Laccase)	0.4	3.81	1.04	1.75	0	0.81	0.81	0.54
MDP0000091064	Succinyl-CoA ligase [ADP-forming] subunit alpha; contains IPR005810 (Succinyl-CoA ligase, alpha subunit), IPR016040 (NAD(P)-binding domain), IPR016102 (Succinyl-CoA synthetase-like)	106.29	98.47	95.08	99.95	96.12	92.51	109.81	99.48
MDP0000091346	UBX domain-containing protein; contains IPR001012 (UBX), IPR003903 (Ubiquitin interacting motif), IPR006577 (UAS), IPR009060 (UBA-like), IPR012336 (Thioredoxin-like fold)	34.67	26.68	28.08	29.81	24.2	24.48	32.59	27.09
MDP0000091523	1-aminocyclopropane-1-carboxylate oxidase-like protein; contains IPR005123 (Oxoglutarate/iron-dependent dioxygenase), IPR027443 (Isopenicillin N synthase-like)	4.38	4.53	3.39	4.1	9.38	2.35	3.44	5.06
MDP0000091544	Kinesin-3; contains IPR001752 (Kinesin, motor domain), IPR027417 (P-loop containing nucleoside triphosphate hydrolase)	1.36	2.21	1.84	1.8	1.15	1.62	1.33	1.37
MDP0000091547	Kinesin-3; contains IPR001752 (Kinesin, motor domain), IPR027417 (P-loop containing nucleoside triphosphate hydrolase)	2.36	1.31	1.91	1.86	3.22	1.95	4.06	3.08
MDP0000553436	UDP-glucosyltransferase, putative; contains IPR002213 (UDP-glucuronosyl/UDP-glucosyltransferase)	0.34	0.4	0.41	0.38	0	0	0	0
MDP0000092478	Oligopeptide transporter, putative; contains IPR004813 (Oligopeptide transporter, OPT superfamily)	1.74	0.68	1.47	1.3	1.23	1.07	0.82	1.04
MDP0000092692	Receptor protein kinase, putative; contains IPR011009 (Protein kinase-like domain), IPR011990 (Tetratricopeptide-like helical)	0.36	0.95	0.86	0.72	0.33	0.52	0.28	0.38
MDP0000092936	Receptor protein kinase, putative; contains IPR011009 (Protein kinase-like domain), IPR013210 (Leucine-rich repeat-containing N-terminal, type 2), IPR013320 (Concanavalin A-like lectin/glucanase, subgroup)	3.26	1.68	2.81	2.58	2.06	2.31	2.28	2.22
MDP0000092978	LMBR1 domain-containing protein-like protein; contains IPR006876 (LMBR1-like membrane protein)	6.5	7.18	7.78	7.15	4.9	6.31	6.37	5.86
MDP0000092987	Putative uncharacterized protein OSJNBa0052O12.18-1	24.44	26.5	38.89	29.94	28.67	53.44	28.83	36.98
MDP0000093883	RING finger protein; contains IPR013083 (Zinc finger, RING/FYVE/PHD-type)	24.28	21.27	15.07	20.21	18.43	23.25	19.98	20.55
MDP0000093920	Putative aminoacrylate peracid reductase RutC; contains IPR006175 (YjgF/Yer057p/UK114 family), IPR013813 (Endoribonuclease L-PSP/chorismate mutase-like)	9.83	8.43	8.32	8.86	7.56	6.84	7.14	7.18
MDP0000093999	Solute carrier family 22 member; contains IPR005828 (General substrate transporter), IPR016196 (Major facilitator superfamily domain, general substrate transporter)	5.23	4.54	2.42	4.06	6.03	3.36	9.87	6.42
MDP0000094058	ABC transporter G family member; contains IPR013525 (ABC-2 type transporter), IPR027417 (P-loop containing nucleoside triphosphate hydrolase)	0.2	1.39	1.26	0.95	0.24	2.7	0.95	1.3
MDP0000094255	Tubulin alpha chain, putative; contains IPR000217 (Tubulin), IPR023123 (Tubulin, C-terminal)	3183.63	2411.01	2456.03	2683.56	2869.14	1947.61	2331.85	2382.87
MDP0000094595	Calpain, putative; contains IPR008985 (Concanavalin A-like lectin/glucanases superfamily), IPR022684 (Peptidase C2, calpain family)	3.49	3.17	3.16	3.27	3.75	3.5	3.3	3.52
MDP0000094767	Protein COBRA, putative; contains IPR006918 (Glycosyl-phosphatidyl inositol-anchored, plant)	181.65	160.25	245.26	195.72	186	191.52	252.66	210.06
MDP0000094804	Methyltransferase; contains IPR004159 (Putative S-adenosyl-L-methionine-dependent methyltransferase)	12.45	9.07	12.73	11.42	10.88	10.23	13.58	11.56
MDP0000094843	Glutamyl-tRNA(Gln) amidotransferase subunit A; contains IPR000120 (Amidase), IPR011990 (Tetratricopeptide-like helical), IPR023631 (Amidase signature domain)	20.63	21.94	15.84	19.47	15.33	17.89	18.13	17.12
MDP0000094941	Transmembrane protein; contains IPR002794 (Protein of unknown function DUF92, TMEM19)	8.75	8.42	8.41	8.53	11.37	9.09	7.06	9.17
MDP0000095013	Early-responsive to dehydration stress-related protein; contains IPR003864 (Domain of unknown function DUF221)	4.82	6.46	4.79	5.36	5.93	4.29	5.14	5.12
MDP0000095192	5'-AMP-activated protein kinase subunit gamma; contains IPR000644 (Cystathionine beta-synthase, core), IPR014756 (Immunoglobulin E-set)	1.29	0.54	0.33	0.72	1.01	0.53	1.8	1.11
MDP0000095336	Serpin-like protein; contains IPR000215 (Serpin family), IPR023795 (Protease inhibitor I4, serpin, conserved site), IPR023796 (Serpin domain)	49.61	39.06	35.29	41.32	50.02	52.73	45.68	49.48
MDP0000095375	Casein kinase II beta subunit; contains IPR000704 (Casein kinase II, regulatory subunit)	36.58	35.42	27.87	33.29	35.6	34.82	39.83	36.75
MDP0000095410	Casein kinase, putative; contains IPR011009 (Protein kinase-like domain)	37.05	35.17	45.22	39.15	34.31	32.37	32.5	33.06
MDP0000095481	Putative neutral invertase; contains IPR008928 (Six-hairpin glycosidase-like), IPR024746 (Glycosyl hydrolase family 100)	1.33	2.56	1.82	1.9	2.01	2.27	1.63	1.97
MDP0000095486	Probable sugar phosphate/phosphate translocator; contains IPR004853 (Domain of unknown function DUF250)	3.34	4.21	6.61	4.72	4.36	3.66	7.39	5.14
MDP0000095488	Integral membrane protein like protein; contains IPR004853 (Domain of unknown function DUF250)	14.4	15.22	16.15	15.26	18.23	13.8	21.71	17.91
MDP0000095562	DNA-directed RNA polymerase II, putative; contains IPR018791 (UV radiation resistance protein/autophagy-related protein 14)	20.07	23.51	17.35	20.31	15.54	11.6	20.5	15.88
MDP0000095637	Starch synthase, putative; contains IPR011835 (Glycogen/starch synthase, ADP-glucose type)	208.32	188.96	219.49	205.59	207.17	189.13	227.68	207.99
MDP0000096099	Photosystem I assembly protein Ycf4; contains IPR003359 (Photosystem I Ycf4, assembly)	0.25	0.87	0	0.37	0	0	0.25	0.08
MDP0000096208	Asparagine synthetase; contains IPR000583 (Class II glutamine amidotransferase domain), IPR006426 (Asparagine synthase, glutamine-hydrolyzing), IPR017932 (Glutamine amidotransferase type 2 domain)	378.66	424.18	558.12	453.65	371.08	491.32	365.64	409.35
MDP0000096349	Glutathione S-transferase; contains IPR010987 (Glutathione S-transferase, C-terminal-like), IPR012336 (Thioredoxin-like fold)	1167.46	1726.83	818.22	1237.5	1561.74	2310.87	1693.95	1855.52
MDP0000213111	UDP-glycosyltransferase 1; contains IPR002213 (UDP-glucuronosyl/UDP-glucosyltransferase)	0	0.22	0	0.07	0	0	0	0
MDP0000097240	ATP-binding domain-containing protein; contains IPR002761 (DUF71 domain), IPR006175 (YjgF/Yer057p/UK114 family), IPR013813 (Endoribonuclease L-PSP/chorismate mutase-like)	2.78	2.84	2.89	2.84	2.28	2.42	2.92	2.54
MDP0000097759	Transcription factor, putative	14.34	18.29	26.05	19.56	22.24	25.05	26.47	24.59
MDP0000426138	UDP-glycosyltransferase 1; contains IPR002213 (UDP-glucuronosyl/UDP-glucosyltransferase)	0.1	0	0.36	0.15	0.12	0.11	0	0.08
MDP0000099046	Putative DUF231 domain containing family protein; contains IPR025846 (PMR5 N-terminal domain), IPR026057 (PC-Esterase)	0	0.16	0.33	0.16	0	0.16	0	0.05
MDP0000101302	Putative leucine-rich repeat receptor-like protein kinase family protein; contains IPR001611 (Leucine-rich repeat), IPR013210 (Leucine-rich repeat-containing N-terminal, type 2)	48.62	71.21	75.46	65.1	67.29	66.6	61.31	65.07
MDP0000101718	Elongation factor P; contains IPR012340 (Nucleic acid-binding, OB-fold), IPR014722 (Ribosomal protein L2 domain 2)	5.38	5.92	6.24	5.85	3.36	4.46	7.7	5.17
MDP0000103097	WD repeat protein-like; contains IPR015943 (WD40/YVTN repeat-like-containing domain)	8.68	8.13	5.19	7.33	4.21	6.93	6.53	5.89
MDP0000103621	Major allergen Mal d 1.01; contains IPR000916 (Bet v I domain), IPR023393 (START-like domain), IPR024949 (Bet v I type allergen)	2044.28	3000.81	1734.89	2259.99	2676.74	3077.04	1015.18	2256.32
MDP0000103627	Major allergen Mal d 1.01; contains IPR000916 (Bet v I domain), IPR023393 (START-like domain), IPR024949 (Bet v I type allergen)	2044.28	3000.81	1734.89	2259.99	2676.74	3077.04	1015.18	2256.32
MDP0000104111	Tubulin beta chain; contains IPR000217 (Tubulin)	90.23	74.5	48.43	71.05	69.22	70.67	108.26	82.72
MDP0000104297	Aldo/keto reductase, putative; contains IPR001395 (Aldo/keto reductase), IPR023210 (NADP-dependent oxidoreductase domain)	0	0	0.28	0.09	0	0	0	0
MDP0000105689	Putative atp-dependent rna helicase	0.79	0	0	0.26	0.95	0	0	0.32
MDP0000106455	Putative beta-1,3-galactosyltransferase 8; contains IPR002659 (Glycosyl transferase, family 31)	5.91	4.62	2.95	4.49	6.57	3.75	8.09	6.14
MDP0000107676	Putative shikimate kinase; contains IPR000623 (Shikimate kinase/Threonine synthase-like 1), IPR027417 (P-loop containing nucleoside triphosphate hydrolase)	13.51	12.39	9.37	11.76	9.74	15.41	10.25	11.8
MDP0000108646	Protein kinase; contains IPR011009 (Protein kinase-like domain)	4.33	5.74	4.28	4.78	3.66	5.16	9.48	6.1
MDP0000110023	Putative transposase; contains IPR012337 (Ribonuclease H-like domain), IPR025525 (Domain of unknown function DUF4413)	0.18	0	0	0.06	0	0	0	0
MDP0000110041	Putative transposase; contains IPR012337 (Ribonuclease H-like domain), IPR025525 (Domain of unknown function DUF4413)	0.18	0	0	0.06	0	0	0	0
MDP0000110100	HAT family dimerisation domain containing protein, expressed; contains IPR012337 (Ribonuclease H-like domain), IPR025525 (Domain of unknown function DUF4413)	0.72	0	0	0.24	0.58	0.27	0.25	0.37
MDP0000112687	PLAC8-like protein; contains IPR006461 (Uncharacterised protein family Cys-rich)	137.01	130.7	132.16	133.29	134.26	140.33	146.27	140.29
MDP0000112940	Ribosome biogenesis regulatory protein-like protein; contains IPR007023 (Ribosomal biogenesis regulatory protein)	10.47	17.45	11.16	13.03	11.51	16.05	13.95	13.84
MDP0000113336	1-aminocyclopropane-1-carboxylate oxidase, putative; contains IPR005123 (Oxoglutarate/iron-dependent dioxygenase), IPR026992 (Non-haem dioxygenase N-terminal domain), IPR027443 (Isopenicillin N synthase-like)	7.9	13.32	4.34	8.52	8.62	19.81	4.86	11.1
MDP0000114901	Receptor-kinase, putative; contains IPR011009 (Protein kinase-like domain), IPR013320 (Concanavalin A-like lectin/glucanase, subgroup)	0.5	0.58	0.6	0.56	0.91	1.42	0	0.78
MDP0000115697	Pyruvate decarboxylase; contains IPR011766 (Thiamine pyrophosphate enzyme, C-terminal TPP-binding), IPR012110 (Thiamine pyrophosphate (TPP)-dependent enzyme)	0	0.46	0	0.15	0	0	0	0
MDP0000116244	Major allergen Mal d 1.07; contains IPR000916 (Bet v I domain), IPR023393 (START-like domain), IPR024949 (Bet v I type allergen)	1.41	10.9	5.73	6.01	1.71	9.01	4.63	5.12
MDP0000116543	Protein DEHYDRATION-INDUCED-like protein; contains IPR008598 (Drought induced 19/ RING finger protein 114)	30.24	33.04	25.24	29.51	25.84	21.29	24.58	23.9
MDP0000116595	Nuclear ribonuclease Z	11.66	4.2	4.29	6.72	9.79	3.07	5.52	6.13
MDP0000118734	Copine, putative; contains IPR010734 (Copine)	0.15	0	0	0.05	0	0	0	0
MDP0000118748	Chitinase; contains IPR016283 (Glycoside hydrolase, family 19), IPR023346 (Lysozyme-like domain)	0	0.36	0	0.12	0.19	0	0.32	0.17
MDP0000118762	Tir-nbs-lrr resistance protein; contains IPR011713 (Leucine-rich repeat 3)	0.92	0.94	0.69	0.85	0.56	0.79	1.06	0.8
MDP0000118766	Blue copper protein, putative; contains IPR008972 (Cupredoxin)	3.83	20.66	14.23	12.91	1.29	5.33	1.09	2.57
MDP0000118767	Baculoviral IAP repeat-containing protein	0	0.22	0	0.07	0	0	0	0
MDP0000118769	Unknown protein	0.67	1.31	0.53	0.84	0.81	1.02	0.92	0.92
MDP0000118774	WGS project CAID00000000 data, contig chromosome 07	12.52	15.15	18.28	15.32	13.19	16.62	18.12	15.98
MDP0000118777	Putative RNA-binding protein; contains IPR012677 (Nucleotide-binding, alpha-beta plait)	0	0	0	0	0	0.13	0	0.04
MDP0000118779	Protein argonaute; contains IPR003100 (Argonaute/Dicer protein, PAZ), IPR012337 (Ribonuclease H-like domain), IPR014811 (Domain of unknown function DUF1785)	1.23	1.96	1.69	1.63	1.66	1.46	0.72	1.28
MDP0000159635	UDP-glycosyltransferase 1; contains IPR002213 (UDP-glucuronosyl/UDP-glucosyltransferase)	0.28	1.15	1.85	1.09	0.17	0.16	0	0.11
MDP0000118786	WPP domain-interacting tail-anchored protein	3.14	3.3	2.99	3.14	4.2	3.14	3.75	3.7
MDP0000118787	Sodium-coupled neutral amino acid transporter; contains IPR013057 (Amino acid transporter, transmembrane)	0.7	1.76	0.84	1.1	0.61	0.8	1.03	0.81
MDP0000118804	Glycogen synthase; contains IPR001296 (Glycosyl transferase, family 1), IPR013534 (Starch synthase, catalytic domain)	5.55	6.08	6.21	5.95	7.22	4.93	4.86	5.67
MDP0000118810	WRKY transcription factor, putative; contains IPR003657 (DNA-binding WRKY)	1.12	4.27	4.02	3.14	1.7	3.68	0.43	1.94
MDP0000118814	Cyclin-dependent protein kinase-like; contains IPR011009 (Protein kinase-like domain)	7.12	5.71	5.83	6.22	8.11	5.13	5.77	6.34
MDP0000118824	ATP-dependent zinc metalloprotease FtsH; contains IPR027417 (P-loop containing nucleoside triphosphate hydrolase)	8.07	8.73	6.95	7.92	6.92	9.44	8.82	8.39
MDP0000118826	PHD and RING finger domain-containing protein; contains IPR013083 (Zinc finger, RING/FYVE/PHD-type)	4.96	5.24	4.8	5	4.98	5.4	4.73	5.04
MDP0000118828	Ubiquitin ligase; contains IPR004162 (Seven-in-absentia protein, sina)	0	0	0	0	0	0.85	0	0.28
MDP0000118831	Unknown protein	4.16	2.71	4.98	3.95	3.08	5.54	5.7	4.77
MDP0000118848	Pentatricopeptide repeat protein 79; contains IPR002885 (Pentatricopeptide repeat), IPR011990 (Tetratricopeptide-like helical)	0.65	0.92	0.6	0.72	0.52	0.98	0.74	0.75
MDP0000118849	Nuclear inhibitor of protein phosphatase-1, putative; contains IPR008984 (SMAD/FHA domain)	5.78	9.23	5.71	6.91	5.69	5.93	6.28	5.97
MDP0000118858	Putative leucine-rich repeat receptor-like protein kinase family protein; contains IPR001611 (Leucine-rich repeat)	1.87	1.22	0.5	1.2	1.51	0.95	1.07	1.18
MDP0000118868	Heat shock 70 kDa protein; contains IPR013126 (Heat shock protein 70 family)	10.6	8.12	15.6	11.44	6.92	13.02	1.26	7.07
MDP0000118869	Receptor-kinase, putative; contains IPR001611 (Leucine-rich repeat), IPR003591 (Leucine-rich repeat, typical subtype), IPR011009 (Protein kinase-like domain), IPR013210 (Leucine-rich repeat-containing N-terminal, type 2), IPR013320 (Concanavalin A-like lectin/glucanase, subgroup)	0	0.11	0.06	0.06	0.06	0	0	0.02
MDP0000118874	Subtilisin-like protease; contains IPR015500 (Peptidase S8, subtilisin-related), IPR023828 (Peptidase S8, subtilisin, Ser-active site)	0.37	0.86	0	0.41	0.67	0.83	1.13	0.88
MDP0000118897	Zinc finger CCCH domain-containing protein; contains IPR000571 (Zinc finger, CCCH-type)	14.35	6.65	5.72	8.91	17.77	3.75	12.58	11.37
MDP0000118899	C2 domain-containing protein; contains IPR008973 (C2 calcium/lipid-binding domain, CaLB)	275.38	287.32	347.45	303.38	291.41	293.11	323.16	302.56
MDP0000118904	Lipid transfer protein; contains IPR016140 (Bifunctional inhibitor/plant lipid transfer protein/seed storage helical domain)	0.75	0	0	0.25	0	0	0	0
MDP0000118909	BTB/POZ domain-containing protein	1.35	1.09	0.99	1.14	0.63	0.94	1.17	0.91
MDP0000118921	Dynamin, putative; contains IPR020850 (GTPase effector domain, GED)	14.95	22.8	21.62	19.79	13.91	20.61	22.84	19.12
MDP0000118922	Dynamin, putative; contains IPR000375 (Dynamin central domain), IPR001401 (Dynamin, GTPase domain), IPR022812 (Dynamin), IPR027417 (P-loop containing nucleoside triphosphate hydrolase)	25.72	29.11	28.3	27.71	27.13	22.43	30.73	26.76
MDP0000118941	Putative 8-amino-7-oxononanoate synthase; contains IPR015424 (Pyridoxal phosphate-dependent transferase)	7.83	9.71	8.26	8.6	8.71	7.67	11.82	9.4
MDP0000118943	Cytochrome P450, putative; contains IPR001128 (Cytochrome P450), IPR006553 (Leucine-rich repeat, cysteine-containing subtype)	0.67	0.16	0.16	0.33	0.16	0.15	0.55	0.29
MDP0000118944	Ankyrin repeat domain-containing protein 13C-B; contains IPR020683 (Ankyrin repeat-containing domain), IPR021832 (Ankyrin repeat domain-containing protein 13)	0.88	0.62	2.12	1.21	1.18	1.51	1.63	1.44
MDP0000118949	DNA cross-link repair 1A protein; contains IPR001279 (Beta-lactamase-like), IPR011084 (DNA repair metallo-beta-lactamase), IPR013761 (Sterile alpha motif/pointed domain)	1.26	0.86	1.19	1.1	0.96	1.14	2.59	1.56
MDP0000118954	Aldo-keto reductase, putative; contains IPR001395 (Aldo/keto reductase), IPR023210 (NADP-dependent oxidoreductase domain)	0.22	0	0	0.07	0	0	0	0
MDP0000118955	30S ribosomal protein S17; contains IPR000266 (Ribosomal protein S17), IPR012340 (Nucleic acid-binding, OB-fold)	71.12	60.49	44.96	58.86	53.29	40.81	37.2	43.77
MDP0000118961	Putative receptor-like protein kinase; contains IPR002902 (Gnk2-homologous domain), IPR011009 (Protein kinase-like domain)	0.42	0.4	0.51	0.44	0.62	0.1	0.87	0.53
MDP0000118987	Glycogen debranching enzyme; contains IPR013780 (Glycosyl hydrolase, family 13, all-beta), IPR013783 (Immunoglobulin-like fold), IPR014756 (Immunoglobulin E-set), IPR015902 (Glycoside hydrolase, family 13), IPR017853 (Glycoside hydrolase, superfamily)	36.64	28.14	21.8	28.86	36.02	23.61	27.2	28.94
MDP0000118988	Protein FAM91A1; contains IPR025398 (Domain of unknown function DUF4371)	8.97	6.9	6.91	7.59	7.93	7.15	8.49	7.86
MDP0000119002	GDSL esterase/lipase; contains IPR001087 (Lipase, GDSL)	0	0.3	0	0.1	0	0	0	0
MDP0000119010	Dual specificity protein phosphatase; contains IPR000340 (Dual specificity phosphatase, catalytic domain), IPR007122 (Villin/Gelsolin), IPR024950 (Dual specificity phosphatase)	5.19	7.72	6.93	6.61	7.87	5.69	7.64	7.07
MDP0000119014	Protein kinase; contains IPR011009 (Protein kinase-like domain)	10.34	8.64	7.2	8.73	7.92	9.18	7.14	8.08
MDP0000119015	Cytochrome P450; contains IPR001128 (Cytochrome P450)	0.33	0.29	0	0.21	0	0.94	0.08	0.34
MDP0000119031	WRKY transcription factor 19; contains IPR003657 (DNA-binding WRKY)	0	0.24	0	0.08	0	0	0	0
MDP0000119032	Lipid-binding serum glycoprotein-like protein; contains IPR001810 (F-box domain, cyclin-like)	2.38	2.09	2.85	2.44	3.13	1.58	1.43	2.05
MDP0000119034	(RAP Annotation release2) NERD domain containing protein; contains IPR011528 (NERD)	34.53	23.53	27.64	28.57	29.2	27.45	35.59	30.75
MDP0000119035	Cinnamoyl-CoA reductase, putative; contains IPR016040 (NAD(P)-binding domain)	2.25	7.13	7.91	5.76	2.57	15.84	3.12	7.18
MDP0000119037	G-type lectin S-receptor-like serine/threonine-protein kinase; contains IPR000742 (Epidermal growth factor-like domain), IPR000858 (S-locus glycoprotein), IPR001480 (Bulb-type lectin domain)	0	0	0	0	0	0.45	0	0.15
MDP0000119038	Glucan endo-1,3-beta-glucosidase, putative; contains IPR000490 (Glycoside hydrolase, family 17), IPR017853 (Glycoside hydrolase, superfamily)	0	0.41	0	0.14	0	0.6	0.18	0.26
MDP0000119062	Putative growth regulator protein; contains IPR019378 (GDP-fucose protein O-fucosyltransferase)	5.65	8.91	8.86	7.81	3.78	7.78	10.01	7.19
MDP0000119063	Phytanoyl-CoA dioxygenase domain containing, putative; contains IPR008775 (Phytanoyl-CoA dioxygenase)	29.95	37.11	45.15	37.4	40	36.62	39.65	38.76
MDP0000119066	Putative methyltransferase family protein; contains IPR019410 (Nicotinamide N-methyltransferase-like)	2.36	1.84	2.2	2.13	3.82	3.29	1.62	2.91
MDP0000119068	Dihydrolipoyllysine-residue acetyltransferase component of pyruvate dehydrogenase complex; contains IPR000089 (Biotin/lipoyl attachment), IPR001078 (2-oxoacid dehydrogenase acyltransferase, catalytic domain), IPR004167 (E3 binding), IPR023213 (Chloramphenicol acetyltransferase-like domain)	51.16	59.1	56.18	55.48	61.44	55.9	51.59	56.31
MDP0000119071	Mitochondrial carrier protein-like; contains IPR002067 (Mitochondrial carrier protein), IPR023395 (Mitochondrial carrier domain)	3.6	5.07	3.79	4.15	4.9	12.17	10.07	9.05
MDP0000119076	Long-chain-alcohol O-fatty-acyltransferase family protein; contains IPR017088 (Wax synthase)	1.22	2.42	2.76	2.13	0.44	1.25	1.87	1.19
MDP0000119080	Unknown protein	10.68	14.26	18.77	14.57	13.21	16.68	17.87	15.92
MDP0000119090	ATP-dependent zinc metalloprotease FtsH; contains IPR027417 (P-loop containing nucleoside triphosphate hydrolase)	2.81	5.09	3.9	3.93	3.96	2.79	5.02	3.92
MDP0000119091	RING finger protein; contains IPR013083 (Zinc finger, RING/FYVE/PHD-type)	9.4	6.63	8.43	8.15	8.13	8.74	7.78	8.22
MDP0000119092	Telomere binding protein; contains IPR009057 (Homeodomain-like)	6.35	5.7	3.29	5.11	5.64	4.58	3.47	4.56
MDP0000119093	Scarecrow transcription factor family protein; contains IPR005202 (Transcription factor GRAS)	16.28	10.27	10.13	12.23	16.78	16.32	24.06	19.05
MDP0000119104	T12C22.5 protein; contains IPR019098 (Histone chaperone domain CHZ)	6.82	10.1	7.88	8.27	7.99	6.53	7.73	7.42
MDP0000119110	KH domain-containing protein; contains IPR004087 (K Homology domain)	43.41	43.59	37.46	41.49	38.38	44.79	49.14	44.1
MDP0000119129	Peptidyl-prolyl cis-trans isomerase; contains IPR023566 (Peptidyl-prolyl cis-trans isomerase, FKBP-type)	240.24	38.77	237.48	172.16	247.35	401.81	37.27	228.81
MDP0000119134	Ribosomal protein L11 methyltransferase-like protein; contains IPR010456 (Ribosomal L11 methyltransferase, PrmA)	1.46	2.63	3.63	2.57	1.77	2.44	1.15	1.79
MDP0000119136	Unknown protein	0	0.26	0	0.09	0	0	0	0
MDP0000119139	Unknown protein	0	0	0.4	0.13	0	0	0	0
MDP0000119140	G patch domain-containing protein 1; contains IPR000061 (SWAP/Surp), IPR011666 (Domain of unknown function DUF1604)	6.56	4.48	3.2	4.75	4.13	3.53	2.87	3.51
MDP0000119148	Cytochrome P450; contains IPR001128 (Cytochrome P450)	2.06	2.31	1.87	2.08	6.39	2.06	2.7	3.72
MDP0000119162	Tetraspanin-6; contains IPR018499 (Tetraspanin/Peripherin)	3.99	3.17	4.94	4.03	4.14	4.71	4.09	4.31
MDP0000119181	Actin-related protein 5; contains IPR004000 (Actin-related protein)	2.47	2.25	2.3	2.34	2.41	2.5	1.62	2.18
MDP0000119183	Ribosomal RNA large subunit methyltransferase E; contains IPR005202 (Transcription factor GRAS), IPR015507 (Ribosomal RNA large subunit methyltransferase E)	1.29	1.39	1.19	1.29	1.32	2.04	1.12	1.49
MDP0000119184	Telomere binding protein; contains IPR009057 (Homeodomain-like), IPR019955 (Ubiquitin supergroup)	14.28	18.68	14.54	15.83	15.95	19.62	22.92	19.5
MDP0000119191	Plant-specific domain TIGR01568 family protein; contains IPR006458 (Ovate protein family, C-terminal), IPR025830 (DNA-binding domain, ovate family-like)	13.77	12.55	7.74	11.35	10.14	11.68	7.49	9.77
MDP0000119199	Heat stress transcription factor A-6b; contains IPR011991 (Winged helix-turn-helix DNA-binding domain)	0.31	0.24	0.61	0.39	0.37	0.12	0.21	0.23
MDP0000119204	Ethylene-responsive transcription factor; contains IPR016177 (DNA-binding, integrase-type)	6.54	3.98	3.13	4.55	7.29	4.62	5.91	5.94
MDP0000119209	Pentatricopeptide repeat-containing protein	2.8	6.02	1.96	3.59	1.13	1.86	0.72	1.24
MDP0000119220	Receptor protein kinase, putative; contains IPR011009 (Protein kinase-like domain), IPR011990 (Tetratricopeptide-like helical)	24.99	22.42	26.2	24.54	24.08	18.94	24.12	22.38
MDP0000119222	Metallothionein-like protein; contains IPR000347 (Metallothionein, family 15, plant)	91.9	75.78	106.37	91.35	135.53	80.48	69.44	95.15
MDP0000119229	GPI-anchored protein, putative	2.18	2.13	1.52	1.94	1.1	1.86	1.3	1.42
MDP0000119237	Receptor protein kinase-like protein; contains IPR011009 (Protein kinase-like domain), IPR013320 (Concanavalin A-like lectin/glucanase, subgroup)	19.01	14.67	16.88	16.85	15.46	13.24	15.19	14.63
MDP0000119248	RING finger protein; contains IPR013083 (Zinc finger, RING/FYVE/PHD-type)	27.41	30.1	21.92	26.48	26.7	27.62	25.37	26.56
MDP0000119251	Leucine-rich repeat containing protein, putative; contains IPR000157 (Toll/interleukin-1 receptor homology (TIR) domain), IPR001611 (Leucine-rich repeat), IPR002182 (NB-ARC), IPR003591 (Leucine-rich repeat, typical subtype), IPR025875 (Leucine rich repeat 4), IPR027417 (P-loop containing nucleoside triphosphate hydrolase)	0	0	0.04	0.01	0	0	0	0
MDP0000119262	GDSL esterase/lipase; contains IPR001087 (Lipase, GDSL)	12.96	15.94	6.71	11.87	15.71	17.48	5.32	12.84
MDP0000119269	Syntaxin, putative; contains IPR000727 (Target SNARE coiled-coil domain)	0.43	0.25	0.25	0.31	0	0.48	0.65	0.38
MDP0000119275	Zinc finger protein VAR3; contains IPR001876 (Zinc finger, RanBP2-type)	3.54	4.82	5.06	4.47	4.57	3.64	3.93	4.05
MDP0000119280	Polyadenylate-binding protein 2-A; contains IPR002483 (PWI domain), IPR012677 (Nucleotide-binding, alpha-beta plait)	2.75	2.26	3.37	2.79	1.84	2.27	1.13	1.75
MDP0000119284	Receptor-like protein kinase; contains IPR011009 (Protein kinase-like domain), IPR013320 (Concanavalin A-like lectin/glucanase, subgroup), IPR014729 (Rossmann-like alpha/beta/alpha sandwich fold)	3.82	3.17	3.74	3.58	4.63	4.12	3.85	4.2
MDP0000119296	Triosephosphate isomerase; contains IPR000652 (Triosephosphate isomerase), IPR013785 (Aldolase-type TIM barrel)	14.25	13.53	9.68	12.49	10.91	11.63	10.78	11.11
MDP0000119299	Putative ARF GTPase-activating domain family protein; contains IPR001164 (Arf GTPase activating protein)	43.55	42.35	46.07	43.99	43.17	40.59	57.91	47.22
MDP0000119308	Peptidyl-prolyl cis-trans isomerase, putative; contains IPR002130 (Cyclophilin-like peptidyl-prolyl cis-trans isomerase domain)	38.21	33.27	33.8	35.09	34.28	30.26	33.31	32.62
MDP0000119330	Jasmonate-induced protein	0	0	0	0	0	0.24	0.65	0.3
MDP0000119341	Mitochondrial pyruvate dehydrogenase kinase; contains IPR018955 (Branched-chain alpha-ketoacid dehydrogenase kinase/Pyruvate dehydrogenase kinase, N-terminal), IPR021919 (Protein of unknown function DUF3529)	0.22	0	0	0.07	0.27	0.25	0.23	0.25
MDP0000119344	Cytochrome P450; contains IPR001128 (Cytochrome P450)	0.15	0.72	0.55	0.47	0.19	0	0	0.06
MDP0000119345	Pentatricopeptide repeat-containing protein, putative; contains IPR002885 (Pentatricopeptide repeat)	0.4	0.47	0.48	0.45	0.24	0.23	0.41	0.29
MDP0000119360	Zinc finger family protein; contains IPR011016 (Zinc finger, RING-CH-type), IPR013083 (Zinc finger, RING/FYVE/PHD-type)	16.67	14.21	11.98	14.29	12.06	9.73	9.72	10.5
MDP0000119361	NBS-containing resistance-like protein; contains IPR011713 (Leucine-rich repeat 3)	7.2	7.29	3.91	6.13	3.77	5.97	6.05	5.26
MDP0000119364	Trans-2-enoyl-CoA reductase, mitochondrial, putative, expressed; contains IPR002085 (Alcohol dehydrogenase superfamily, zinc-type), IPR011032 (GroES-like), IPR016040 (NAD(P)-binding domain)	6.06	3.55	9.78	6.46	6.06	5.87	9.18	7.04
MDP0000119385	Cytochrome b561; contains IPR004877 (Cytochrome b561, eukaryote), IPR005516 (Remorin, C-terminal)	18.22	18.19	13.41	16.61	19.83	19.58	13.79	17.73
MDP0000119387	Multidrug resistance protein MdtK; contains IPR002528 (Multi antimicrobial extrusion protein)	0.28	0.22	0.68	0.39	0.11	0.22	0.29	0.21
MDP0000119402	Putative chaperon-like protein for quinone binding in photosystem II; contains IPR008030 (NmrA-like), IPR016040 (NAD(P)-binding domain)	21.19	14.05	15.02	16.75	18.76	20.84	15.19	18.26
MDP0000119406	Phosphoprotein phosphatase, putative; contains IPR000340 (Dual specificity phosphatase, catalytic domain), IPR001478 (PDZ domain), IPR014756 (Immunoglobulin E-set), IPR020422 (Dual specificity phosphatase, subgroup, catalytic domain)	3.2	4.1	4.19	3.83	4.97	4.76	4.74	4.82
MDP0000119414	Beta-D-glucosidase; contains IPR002772 (Glycoside hydrolase family 3 C-terminal domain), IPR017853 (Glycoside hydrolase, superfamily), IPR026892 (Glycoside hydrolase family 3)	4.64	2.68	4.35	3.89	8.83	3.26	7.62	6.57
MDP0000119418	GDSL esterase/lipase; contains IPR001087 (Lipase, GDSL)	0	0.22	0	0.07	0.11	0.11	0	0.07
MDP0000119425	Protein DEK, putative; contains IPR009057 (Homeodomain-like)	16.37	16.06	13.6	15.34	14.18	16.36	12.33	14.29
MDP0000119427	Aluminum-induced protein-like; contains IPR024286 (Domain of unknown function DUF3700)	0.5	1.46	0.3	0.75	1.81	2.27	0	1.36
MDP0000119431	Unknown protein	22.28	31.89	25.59	26.59	30.2	31.38	20.93	27.5
MDP0000119432	MLO-like protein; contains IPR004326 (Mlo-related protein)	1.84	1.23	1.88	1.65	0.95	1.79	0.81	1.18
MDP0000119433	MLO-like protein; contains IPR004326 (Mlo-related protein)	9.06	11.55	12.95	11.19	10.99	11.04	7.93	9.99
MDP0000119443	Peptidyl-prolyl cis-trans isomerase; contains IPR001179 (Peptidyl-prolyl cis-trans isomerase, FKBP-type, domain), IPR023566 (Peptidyl-prolyl cis-trans isomerase, FKBP-type)	59.72	65.23	49.56	58.17	47.95	55.02	60	54.32
MDP0000119446	NAC domain protein,; contains IPR003441 (No apical meristem (NAM) protein)	2.01	1.39	1.56	1.65	2.01	1.62	2.07	1.9
MDP0000119447	Tetraspanin-6; contains IPR018499 (Tetraspanin/Peripherin)	4.23	2.76	4.88	3.96	4.56	5.19	4.02	4.59
MDP0000119452	Mannosyl-oligosaccharide glucosidase, putative; contains IPR004888 (Glycoside hydrolase, family 63)	14.01	11.26	11.97	12.41	16.75	16.21	15.83	16.26
MDP0000119456	DNA excision repair protein ERCC-6-like protein; contains IPR000330 (SNF2-related), IPR027417 (P-loop containing nucleoside triphosphate hydrolase)	0	0.31	0	0.1	0.32	0	0	0.11
MDP0000119457	Calcium dependent protein kinase 14; contains IPR011009 (Protein kinase-like domain), IPR011992 (EF-hand-like domain)	2.83	4.63	2.48	3.31	4.91	3.33	3	3.75
MDP0000119458	Squamosa promoter binding protein; contains IPR004333 (Transcription factor, SBP-box)	9.51	9.55	9.55	9.54	10.92	12.11	11.68	11.57
MDP0000119459	ABC(ATP-binding) family transporter; contains IPR027417 (P-loop containing nucleoside triphosphate hydrolase)	21.12	24.17	21.96	22.42	19.12	17.05	20.85	19.01
MDP0000119464	1-acyl-sn-glycerol-3-phosphate acyltransferase; contains IPR002123 (Phospholipid/glycerol acyltransferase)	0.54	0.63	0.65	0.61	0.52	0.49	0.11	0.37
MDP0000200450	UDP-glycosyltransferase 1; contains IPR002213 (UDP-glucuronosyl/UDP-glucosyltransferase)	0.37	2.26	0.66	1.1	0	0.94	0.09	0.34
MDP0000119480	DNA mismatch repair protein mutS; contains IPR000305 (GIY-YIG nuclease superfamily), IPR000432 (DNA mismatch repair protein MutS, C-terminal), IPR007695 (DNA mismatch repair protein MutS-like, N-terminal), IPR027417 (P-loop containing nucleoside triphosphate hydrolase)	2.94	3.11	2.1	2.72	2.96	2.58	2.84	2.79
MDP0000119485	Phosphatidate cytidylyltransferase; contains IPR000374 (Phosphatidate cytidylyltransferase)	2.73	3.95	3.26	3.31	3.47	4.29	2.93	3.56
MDP0000119495	Putative transcription factor; contains IPR011598 (Myc-type, basic helix-loop-helix (bHLH) domain)	0.32	0.56	0.57	0.48	0.1	0.27	0.08	0.15
MDP0000589403	UDP-glycosyltransferase 1; contains IPR002213 (UDP-glucuronosyl/UDP-glucosyltransferase)	0.09	0	0	0.03	0	0	0.57	0.19
MDP0000119500	Unknown protein	1.06	0	2.11	1.06	0	0.81	0	0.27
MDP0000119504	Unknown protein	0.4	0.23	0.24	0.29	0.97	0.68	0	0.55
MDP0000119506	Ion channel DMI1; contains IPR016040 (NAD(P)-binding domain)	5.35	7.38	6.12	6.28	5.77	4.34	4.88	5
MDP0000119512	Niemann-Pick C1 protein; contains IPR000731 (Sterol-sensing domain)	1.95	2.41	2	2.12	1.51	1.66	3.05	2.07
MDP0000119516	Short-chain dehydrogenase/reductase family protein; contains IPR002347 (Glucose/ribitol dehydrogenase)	0.16	0.38	0.39	0.31	0.6	0.75	0.17	0.51
MDP0000119517	Major allergen Mal d 1; contains IPR000916 (Bet v I domain), IPR023393 (START-like domain), IPR024949 (Bet v I type allergen)	0.28	2.28	3.66	2.07	1.35	1.91	2	1.75
MDP0000119523	Polyprenol reductase 2	16.52	2.37	4.44	7.78	10.63	4.61	3.12	6.12
MDP0000119526	AT-rich interactive domain-containing protein 1A; contains IPR010820 (Protein of unknown function DUF1421)	14.76	11.57	13.14	13.16	18.85	12.28	12.42	14.52
MDP0000119532	Glutathione transferase; contains IPR010987 (Glutathione S-transferase, C-terminal-like), IPR012336 (Thioredoxin-like fold)	0	0	0	0	0	0	0.13	0.04
MDP0000119546	Ycf20; contains IPR007572 (Uncharacterised protein family Ycf20)	9.37	8.83	7.03	8.41	8.25	9.85	9.81	9.3
MDP0000119547	Calcineurin B-like protein 02; contains IPR001125 (Recoverin)	34.31	32.37	32.15	32.94	31.56	31.27	31.91	31.58
MDP0000119550	Sequence-specific DNA binding transcription factor	16.72	12.12	6.98	11.94	13.52	10.29	8.17	10.66
MDP0000119551	Casein kinase I; contains IPR011009 (Protein kinase-like domain)	14.34	15.13	14.9	14.79	13.87	14.28	14.84	14.33
MDP0000119559	Cc-nbs-lrr resistance protein; contains IPR002182 (NB-ARC), IPR027417 (P-loop containing nucleoside triphosphate hydrolase)	3.7	2.41	1.23	2.45	3.24	3.05	2.53	2.94
MDP0000119565	Histidine kinase-, DNA gyrase B-, and HSP90-like ATPase family protein	0.75	1.37	1.6	1.24	0.81	2	0.94	1.25
MDP0000119568	CLIP-associating protein; contains IPR016024 (Armadillo-type fold)	15.58	15.2	19.91	16.9	14.22	14.8	19.11	16.04
MDP0000119580	GDSL esterase/lipase; contains IPR013831 (SGNH hydrolase-type esterase domain)	9.43	9.49	5.24	8.05	10.95	9.69	5.86	8.83
MDP0000119584	HMG-I and HMG-Y, DNA-binding; contains IPR014977 (WRC)	0.3	0	0.18	0.16	0	0	0	0
MDP0000119590	WRKY transcription factor, putative; contains IPR003657 (DNA-binding WRKY)	0.96	1.92	1.47	1.45	0.33	1.4	0.42	0.72
MDP0000119593	Programmed cell death protein, putative (Dna-binding apoptosis-related protein, putative); contains IPR002836 (DNA-binding TFAR19-related protein)	54.96	80.72	78.15	71.28	64.67	53.01	46.88	54.85
MDP0000119597	Ubiquilin-1; contains IPR009060 (UBA-like), IPR015496 (Ubiquilin), IPR019956 (Ubiquitin subgroup)	65.11	67.31	73.97	68.8	63.87	62	78.79	68.22
MDP0000119598	Unknown protein	15.9	13.53	17.08	15.5	15.52	14.59	17.98	16.03
MDP0000119600	BON1-associated protein 1; contains IPR008973 (C2 calcium/lipid-binding domain, CaLB)	0	1.18	1.2	0.79	0.41	1.53	0	0.65
MDP0000119610	Pentatricopeptide repeat-containing protein; contains IPR002885 (Pentatricopeptide repeat), IPR011990 (Tetratricopeptide-like helical)	2.17	2	2.59	2.25	0.94	1.5	1.51	1.32
MDP0000119616	Unknown protein	0	0	0	0	0	0.7	0	0.23
MDP0000119629	Protein argonaute; contains IPR012337 (Ribonuclease H-like domain)	0.99	0.39	3.15	1.51	0.4	0.38	0	0.26
MDP0000119630	Asparagine synthetase; contains IPR000583 (Class II glutamine amidotransferase domain), IPR006426 (Asparagine synthase, glutamine-hydrolyzing), IPR017932 (Glutamine amidotransferase type 2 domain)	40.87	49.62	37.14	42.54	39.65	17.83	21.01	26.16
MDP0000119634	Ovarian cancer-associated gene 2 protein-like protein; contains IPR005645 (Serine hydrolase FSH)	5.48	5.96	5.39	5.61	3.33	6.25	7.44	5.67
MDP0000119637	Triosephosphate isomerase; contains IPR000652 (Triosephosphate isomerase), IPR013785 (Aldolase-type TIM barrel)	17.21	16.3	11.82	15.11	12.88	13.78	13.15	13.27
MDP0000119642	GYF domain-containing protein; contains IPR003169 (GYF)	6.01	6.04	6.28	6.11	6.62	5.78	6.81	6.4
MDP0000119645	Regulation of nuclear pre-mRNA domain-containing protein 1B; contains IPR006569 (CID domain), IPR008942 (ENTH/VHS)	24.55	25.68	23.94	24.72	29.45	25.1	23.35	25.97
MDP0000119653	NAP1	0.87	1.36	1.04	1.09	1.06	1.33	0.6	1
MDP0000119665	Myosin heavy chain-related protein	2.73	1.07	3.27	2.36	4.42	2.49	3.74	3.55
MDP0000119667	60S ribosomal protein L35a; contains IPR001780 (Ribosomal protein L35A), IPR009000 (Translation elongation/initiation factor/Ribosomal, beta-barrel)	363.53	349.11	392.93	368.52	327.3	353	314.54	331.61
MDP0000119672	Lipid binding protein, putative; contains IPR009769 (Domain of unknown function DUF1336)	0.22	0	0	0.07	0	0	0	0
MDP0000119676	NADH dehydrogenase 1 alpha subcomplex subunit 13; contains IPR009346 (GRIM-19)	60.33	39.2	53.63	51.05	50.8	48.54	64.97	54.77
MDP0000119678	Auxin-induced protein-like protein; contains IPR003676 (Auxin responsive SAUR protein)	4.08	0.73	9.75	4.85	1.52	2.15	8.05	3.91
MDP0000119680	At1g30260/F12P21_9	0.93	0.55	0.56	0.68	0	0	0	0
MDP0000119699	RNA-binding protein Nova-1; contains IPR004087 (K Homology domain)	42.59	51.09	35.51	43.06	38	35.73	37.21	36.98
MDP0000119707	Serine/threonine-protein phosphatase; contains IPR004843 (Metallophosphoesterase domain), IPR011043 (Galactose oxidase/kelch, beta-propeller), IPR012391 (Serine/threonine protein phosphatase, BSU1)	22.09	22.27	25.37	23.24	21.65	23.81	23.53	23
MDP0000119714	Surface antigen (D15) (Precursor); contains IPR000184 (Bacterial surface antigen (D15)), IPR010827 (Surface antigen variable number)	4.36	2.71	3.25	3.44	3.38	2.95	3.42	3.25
MDP0000119720	Mediator of RNA polymerase II transcription subunit 12; contains IPR019035 (Mediator complex, subunit Med12)	3.85	4.52	3.75	4.04	4.06	4.04	4.24	4.11
MDP0000119721	Rop guanine nucleotide exchange factor, putative; contains IPR005512 (Plant specific Rop nucleotide exchanger, PRONE)	0	0.09	0.18	0.09	0	0.17	0.08	0.08
MDP0000119722	3-hydroxyisobutyryl-CoA hydrolase, mitochondrial	0.76	0.44	0	0.4	0.46	0	0.97	0.48
MDP0000119725	Myb-like transcription factor; contains IPR009057 (Homeodomain-like)	0	0.26	0.13	0.13	0.13	0.51	0	0.21
MDP0000119726	Ubiquinone biosynthesis protein COQ9, mitochondrial, putative; contains IPR012762 (Ubiquinone biosynthesis protein COQ9)	23.98	18.55	19.82	20.78	22.08	18.73	22.18	21
MDP0000119727	L-aminoadipate-semialdehyde dehydrogenase-phosphopantetheinyl transferase, putative; contains IPR008278 (4'-phosphopantetheinyl transferase superfamily)	8.1	7.17	3.54	6.27	8.63	6.31	4.66	6.53
MDP0000119737	CASP-like protein; contains IPR006702 (Uncharacterised protein family UPF0497, trans-membrane plant)	1.1	0.32	0.33	0.58	0	0.31	0.85	0.39
MDP0000119738	Transposon protein CACTA, En/Spm sub-class	37.78	36.88	36.09	36.92	34.93	28.2	36.89	33.34
MDP0000119748	Glycogen debranching enzyme; contains IPR013780 (Glycosyl hydrolase, family 13, all-beta), IPR013783 (Immunoglobulin-like fold), IPR014756 (Immunoglobulin E-set), IPR015902 (Glycoside hydrolase, family 13), IPR017853 (Glycoside hydrolase, superfamily)	20.03	16.17	14.06	16.75	19.09	15.18	25.22	19.83
MDP0000119750	Response regulator 6; contains IPR011006 (CheY-like superfamily)	4.6	7.97	7.18	6.58	1.94	7.53	9.25	6.24
MDP0000119752	Microtubule-associated protein TORTIFOLIA1, putative	0.08	0	0.1	0.06	0.1	0.1	0	0.07
MDP0000119754	12-oxophytodienoate reductase; contains IPR013785 (Aldolase-type TIM barrel)	0.41	0.16	0.16	0.24	0	0.63	0.28	0.3
MDP0000119756	12-oxophytodienoate reductase; contains IPR013785 (Aldolase-type TIM barrel)	0.4	0.93	0.16	0.5	0	0.76	0.27	0.34
MDP0000119767	Serine-threonine protein kinase; contains IPR011009 (Protein kinase-like domain)	14	11.9	9.75	11.88	14.69	8.33	14.93	12.65
MDP0000119779	Pyridine nucleotide-disulfide oxidoreductase family protein; contains IPR013027 (FAD-dependent pyridine nucleotide-disulphide oxidoreductase)	4.2	2.46	2.29	2.98	1.39	2.4	3.34	2.38
MDP0000119793	Carbonic anhydrase; contains IPR001765 (Carbonic anhydrase)	29.03	28.18	33.77	30.33	43.92	43.68	29.8	39.13
MDP0000119794	STAM-binding protein; contains IPR000555 (JAB1/Mov34/MPN/PAD-1)	5.86	4.72	2.19	4.26	5.55	2.92	3.38	3.95
MDP0000119797	Serine/threonine-protein kinase	1.48	1.3	1.33	1.37	0	0.42	0.76	0.39
MDP0000119800	RNA-binding protein with multiple splicing; contains IPR012677 (Nucleotide-binding, alpha-beta plait)	9.6	9.4	6.51	8.5	6.43	8.01	5.44	6.63
MDP0000119809	Arabidopsis halleri subsp. halleri ORF1, ORF2, PDF1.2a, ORF3, ORF4, PDF1.2c and ORF5 genes, clone BAC clone 1N20; contains IPR012881 (Protein of unknown function DUF1685)	319.52	314.04	335.16	322.91	412.06	426.07	486.17	441.43
MDP0000119810	Unknown protein	0	0	0	0	0	0.29	0	0.1
MDP0000119811	Sugar transporter protein; contains IPR005828 (General substrate transporter), IPR016196 (Major facilitator superfamily domain, general substrate transporter)	29.9	19.7	14.38	21.33	29.76	20.38	17.52	22.55
MDP0000119812	Amino acid transporter, putative; contains IPR013057 (Amino acid transporter, transmembrane)	37.37	38.68	34.92	36.99	46.17	42.62	62.81	50.53
MDP0000119813	Cysteine-type peptidase; contains IPR003323 (Ovarian tumour, otubain)	2.24	3.49	2.38	2.7	2.41	2.83	5.1	3.45
MDP0000119814	Pumilio, putative; contains IPR012940 (Nucleic acid binding NABP), IPR016024 (Armadillo-type fold)	1.95	2.81	2.82	2.53	2.81	3.12	3.57	3.17
MDP0000119818	Aquaporin SIP1-2; contains IPR000425 (Major intrinsic protein), IPR023271 (Aquaporin-like)	0.19	0	0.45	0.21	0.23	0	0.19	0.14
MDP0000119836	Potyviral VPg interacting protein 2; contains IPR004082 (Protein of unknown function DUF1423, plant)	5.93	7.03	6.36	6.44	5.93	5.37	4.8	5.37
MDP0000119837	High chlorophyll fluorescence phenotype 173 protein; contains IPR016040 (NAD(P)-binding domain)	6.95	6.37	3.43	5.58	8.79	4.3	3.26	5.45
MDP0000119846	Cyclin d, putative; contains IPR013763 (Cyclin-like)	0.52	0.31	0.63	0.49	0.32	0	0.13	0.15
MDP0000119850	Aldo/keto reductase, putative; contains IPR001395 (Aldo/keto reductase), IPR023210 (NADP-dependent oxidoreductase domain)	0	0	0	0	0	0.44	0	0.15
MDP0000119856	Unknown protein	1.16	3.07	4.18	2.8	0.71	3.98	3.29	2.66
MDP0000119858	Unknown protein	1.16	3.07	4.18	2.8	0.71	3.98	3.29	2.66
MDP0000119860	Vacuolar protein sorting-associated protein, putative; contains IPR026847 (Vacuolar protein sorting-associated protein 13)	2.11	3.11	1.8	2.34	1.98	2.75	2.11	2.28
MDP0000119861	Proteinase inhibitor I4, serpin; emp24/gp25L/p24	36.6	34.97	44.07	38.55	26.82	36.75	43.09	35.55
MDP0000119866	Putative homeodomain-like transcription factor superfamily protein; contains IPR009057 (Homeodomain-like)	15.29	11.89	12.91	13.36	15.12	15.97	12	14.36
MDP0000119875	Ninja-family protein 8; contains IPR012463 (Protein of unknown function DUF1675)	26.22	19.86	28.99	25.02	22.83	30.57	39.16	30.85
MDP0000119876	Cytochrome P450; contains IPR001128 (Cytochrome P450)	0	0	0	0	0	0.5	0	0.17
MDP0000119880	Ubiquitin carboxyl-terminal hydrolase; contains IPR001757 (Cation-transporting P-type ATPase), IPR023299 (P-type ATPase, cytoplasmic domain N)	0.58	1.31	0.89	0.93	1.09	0.79	0.76	0.88
MDP0000119886	Putative sugar transporter; contains IPR005828 (General substrate transporter), IPR016196 (Major facilitator superfamily domain, general substrate transporter)	3.23	3.05	2.92	3.07	3.73	2.88	2.27	2.96
MDP0000592803	UDP-glycosyltransferase; contains IPR002213 (UDP-glucuronosyl/UDP-glucosyltransferase)	0	0	0	0	0	0	0	0
MDP0000119905	Cyclin-dependent protein kinase-like; contains IPR011009 (Protein kinase-like domain)	3.11	1.46	3.64	2.74	3.99	2.97	5.23	4.06
MDP0000119911	CCR4-NOT transcription complex subunit 11; contains IPR019312 (Protein of unknown function DUF2363)	12.73	12.54	10.38	11.88	16.14	10.89	14.26	13.76
MDP0000119925	Endoplasmic reticulum-Golgi intermediate compartment protein, putative	8.17	11.48	6.51	8.72	12.55	5.59	10.07	9.4
MDP0000119926	Unknown protein	6.73	2.39	6.09	5.07	1.98	7.21	5.02	4.74
MDP0000119928	Ferritin; contains IPR001519 (Ferritin), IPR008331 (Ferritin/DPS protein domain), IPR009078 (Ferritin-like superfamily)	175.67	137.25	124.39	145.77	150.7	175.53	181.22	169.15
MDP0000119931	Solute carrier family 22 member 1; contains IPR005828 (General substrate transporter), IPR016196 (Major facilitator superfamily domain, general substrate transporter)	5.63	4.36	5.21	5.07	3.52	3	2.52	3.01
MDP0000119932	Ketol-acid reductoisomerase; contains IPR013023 (Acetohydroxy acid isomeroreductase), IPR016040 (NAD(P)-binding domain)	1.93	2.51	3.34	2.59	3.9	6.85	0.88	3.88
MDP0000119938	Putative uncharacterized protein F12B7.12; contains IPR021924 (Protein of unknown function DUF3537)	3.28	5.34	2.18	3.6	3.32	2.91	0.19	2.14
MDP0000119940	Protein phosphatase 2c, putative; contains IPR001932 (Protein phosphatase 2C (PP2C)-like), IPR015655 (Protein phosphatase 2C)	17.32	18	15.5	16.94	19.34	7.32	14.37	13.68
MDP0000119941	Dihydrolipoyl dehydrogenase; contains IPR006258 (Dihydrolipoamide dehydrogenase), IPR013027 (FAD-dependent pyridine nucleotide-disulphide oxidoreductase), IPR016156 (FAD/NAD-linked reductase, dimerisation), IPR023753 (Pyridine nucleotide-disulphide oxidoreductase, FAD/NAD(P)-binding domain)	44.94	42.83	52.23	46.67	46.53	42.1	50.57	46.4
MDP0000119942	Lipid A export ATP-binding/permease protein MsbA; contains IPR017940 (ABC transporter, integral membrane type 1), IPR027417 (P-loop containing nucleoside triphosphate hydrolase)	0	0	0	0	0	0	0.27	0.09
MDP0000119943	Myosin-2 heavy chain	2.08	1.39	1.42	1.63	0	4.4	3.05	2.48
MDP0000119944	Fatty acid 2-hydroxylase	72.74	84.56	93.52	83.61	78.27	92.92	79.17	83.45
MDP0000119945	THO complex subunit; contains IPR012677 (Nucleotide-binding, alpha-beta plait)	102.93	149.84	119	123.92	133.64	100.57	92.74	108.98
MDP0000119950	Aladin-related / adracalin-related protein; contains IPR015943 (WD40/YVTN repeat-like-containing domain)	8.91	10.67	6.9	8.83	10.31	9	10.29	9.87
MDP0000119952	50S ribosomal protein L14, putative; contains IPR000218 (Ribosomal protein L14b/L23e), IPR023571 (Ribosomal protein L14 domain)	10.88	13	9.37	11.08	10.03	9.93	9.39	9.78
MDP0000119956	Ethylene-responsive transcription factor; contains IPR016177 (DNA-binding, integrase-type)	32.59	46	52.46	43.68	39.36	30.65	20.02	30.01
MDP0000119960	Putative uncharacterized protein P0046B10.2-1; contains IPR006946 (Protein of unknown function DUF642), IPR008979 (Galactose-binding domain-like)	0.37	0.58	0.29	0.41	0	0.28	0	0.09
MDP0000119961	Cytochrome b5 reductase 4; contains IPR001199 (Cytochrome b5-like heme/steroid binding domain)	10.84	10.21	12.71	11.25	10.05	7.76	16.15	11.32
MDP0000119962	Bzip-like transcription factor-like; contains IPR006867 (Domain of unknown function DUF632), IPR006868 (Domain of unknown function DUF630)	0.07	0	0	0.02	0.41	0	0	0.14
MDP0000119965	Putative homeodomain-like transcription factor superfamily protein	1.61	1.88	1.8	1.76	2.32	2.24	2.34	2.3
MDP0000119979	Cc-nbs-lrr resistance protein	1.38	1.61	1.65	1.55	1.11	1.57	1.41	1.36
MDP0000119988	50S ribosomal protein L21; contains IPR001787 (Ribosomal protein L21)	15.38	19.53	17.04	17.32	18.65	15.14	17.45	17.08
MDP0000119991	Taurine catabolism dioxygenase TauD/TfdA; contains IPR003819 (Taurine catabolism dioxygenase TauD/TfdA)	3.86	7.15	10.28	7.1	4.23	6.96	11.13	7.44
MDP0000119995	Cullin, putative; contains IPR001373 (Cullin, N-terminal)	30.77	39.09	40.17	36.68	39.21	39.84	34.72	37.92
MDP0000120003	Protein kinase family protein, putative, expressed; contains IPR011009 (Protein kinase-like domain)	2.06	0.96	0	1.01	1	0.47	0.42	0.63
MDP0000120008	Laccase-22; contains IPR008972 (Cupredoxin)	4.55	3.28	3.17	3.67	3.12	2.25	4.51	3.29
MDP0000120011	Ubiquitin-protein ligase, putative; contains IPR013083 (Zinc finger, RING/FYVE/PHD-type)	8.74	2.97	2.02	4.58	6.5	4.82	6.08	5.8
MDP0000120013	Zinc finger protein; contains IPR013087 (Zinc finger C2H2-type/integrase DNA-binding domain)	0.68	1.59	1.22	1.16	0.21	0.58	2.27	1.02
MDP0000120022	Acid phosphatase 1, putative; contains IPR005519 (Acid phosphatase (Class B)), IPR023214 (HAD-like domain)	45.36	42.43	37.74	41.84	47.7	46.22	36.12	43.35
MDP0000120025	Putative stress-induced protein; contains IPR010410 (Protein of unknown function DUF1005)	1.68	0.66	1.34	1.23	0.45	1.07	0.58	0.7
MDP0000120033	Arginine/serine-rich splicing factor, putative; contains IPR001878 (Zinc finger, CCHC-type)	41.1	35.1	35.4	37.2	28.87	32.95	32.34	31.39
MDP0000120034	GDP-mannose transporter; contains IPR013657 (UAA transporter)	0.83	0.69	0.85	0.79	0	0.4	0.24	0.21
MDP0000120038	Deoxyhypusine synthase; contains IPR002773 (Deoxyhypusine synthase)	1.43	2.52	2.74	2.23	0.52	1.31	1.62	1.15
MDP0000120040	Disease resistance protein; contains IPR000767 (Disease resistance protein), IPR027417 (P-loop containing nucleoside triphosphate hydrolase)	1.82	0.64	0.33	0.93	1.33	0.83	0.75	0.97
MDP0000120044	Cytochrome P450, putative; contains IPR001128 (Cytochrome P450)	3.09	1.21	16.85	7.05	1.25	5.09	1.94	2.76
MDP0000120046	Receptor kinase-like protein; contains IPR011009 (Protein kinase-like domain)	0	0	0	0	0	0	0.2	0.07
MDP0000120052	Ras-related protein Rab-25; contains IPR001806 (Small GTPase superfamily), IPR002041 (Ran GTPase), IPR005225 (Small GTP-binding protein domain), IPR027417 (P-loop containing nucleoside triphosphate hydrolase)	41.83	36.42	36.5	38.25	50.28	33.73	36.37	40.13
MDP0000120053	Ras-related protein Rab-25; contains IPR001806 (Small GTPase superfamily), IPR002041 (Ran GTPase), IPR005225 (Small GTP-binding protein domain), IPR027417 (P-loop containing nucleoside triphosphate hydrolase)	41.84	35.74	29.85	35.81	44.02	31.11	28.72	34.62
MDP0000120056	Unknown protein	23.68	29.42	18.45	23.85	54.39	28.23	30.2	37.61
MDP0000120058	Iron sulfur cluster assembly protein 1, mitochondrial; contains IPR011339 (ISC system FeS cluster assembly, IscU scaffold)	160.05	130.72	143.31	144.69	124.1	151.65	134.41	136.72
MDP0000120063	RNA-binding protein pno1; contains IPR004087 (K Homology domain)	18.54	21.55	12.72	17.6	15.86	12.13	8.85	12.28
MDP0000120067	Putative uncharacterized protein SAC3; contains IPR005062 (SAC3/GANP/Nin1/mts3/eIF-3 p25)	2.64	1.95	3.15	2.58	3.37	1.27	2.28	2.31
MDP0000120084	Unknown protein	0	0	0	0	0	0.12	0	0.04
MDP0000120085	Clathrin light chain 1; contains IPR000996 (Clathrin light chain)	1.66	1.3	1.99	1.65	0.45	3.79	3.41	2.55
MDP0000120086	UPF0481 protein; contains IPR004158 (Protein of unknown function DUF247, plant)	4.7	1.15	1.96	2.6	3.05	2	1.12	2.06
MDP0000120095	Protein FAM179B; contains IPR016024 (Armadillo-type fold), IPR024395 (CLASP N-terminal domain)	34.43	25.45	26.69	28.86	29	22.29	30.56	27.28
MDP0000120097	PRC-barrel domain protein; contains IPR011033 (PRC-barrel-like)	4.35	5.23	3.87	4.48	4.06	4.83	2.86	3.92
MDP0000120098	Mannan endo-1,4-beta-mannosidase; contains IPR017853 (Glycoside hydrolase, superfamily)	0.49	1.02	1.51	1.01	0.47	1.11	0.8	0.79
MDP0000120099	Protein kinase 2; contains IPR000961 (AGC-kinase, C-terminal), IPR011009 (Protein kinase-like domain)	10.36	13.12	11.18	11.55	9.04	12.87	13.63	11.85
MDP0000120120	Taxilin, putative; contains IPR026183 (Taxilin family)	7.92	6.96	7.27	7.38	9.61	7.26	8.71	8.53
MDP0000120125	Glycosyltransferase family GT8 protein; contains IPR002495 (Glycosyl transferase, family 8)	3.8	8.62	14.19	8.87	2.59	6.49	7.55	5.54
MDP0000120147	Ethylene-responsive transcription factor 5; contains IPR016177 (DNA-binding, integrase-type)	0.4	0	0.24	0.21	0	0.46	0.21	0.22
MDP0000120150	Mediator of RNA polymerase II transcription subunit 19a	11.99	11.7	12.21	11.97	10.23	10.13	12.08	10.81
MDP0000120158	Transcription factor; contains IPR004827 (Basic-leucine zipper domain)	22.94	17.88	19.84	20.22	20.47	15.68	22.1	19.42
MDP0000120164	Abscisic acid receptor PYL8; contains IPR019587 (Polyketide cyclase/dehydrase), IPR023393 (START-like domain)	14.76	12.41	14.48	13.88	12.62	13.59	17.48	14.56
MDP0000120168	Receptor kinase-like protein; contains IPR001611 (Leucine-rich repeat)	0.34	0	0	0.11	0	0	0	0
MDP0000120171	Protein FAR1-RELATED SEQUENCE 5; contains IPR004330 (FAR1 DNA binding domain), IPR007527 (Zinc finger, SWIM-type)	0.2	0	0.12	0.11	0.12	0.23	0.2	0.18
MDP0000120172	Dolichyl-diphosphooligosaccharide--protein glycosyltransferase 48 kDa subunit; contains IPR005013 (Dolichyl-diphosphooligosaccharide--protein glycosyltransferase subunit WBP1)	14.18	14.93	10.48	13.2	17.68	12.63	18.07	16.13
MDP0000120175	Nudix hydrolase; contains IPR015797 (NUDIX hydrolase domain-like)	0	0.35	0	0.12	0	0.69	0	0.23
MDP0000120176	Sesquiterpene synthase; contains IPR008930 (Terpenoid cyclases/protein prenyltransferase alpha-alpha toroid), IPR008949 (Terpenoid synthase)	0.78	0.18	0.47	0.48	0.57	0.09	0.32	0.33
MDP0000120180	Unknown protein	3.5	15.42	9.1	9.34	1	4.93	3.59	3.17
MDP0000120181	Ras protein Rab-2-B; contains IPR001806 (Small GTPase superfamily), IPR005225 (Small GTP-binding protein domain), IPR027417 (P-loop containing nucleoside triphosphate hydrolase)	108.74	87.79	103.94	100.16	84.38	76.01	110.05	90.15
MDP0000120188	Gb|AAD20160.1	31.15	20.85	31.52	27.84	30.72	56.99	34.44	40.72
MDP0000120191	Chloride channel; contains IPR014743 (Chloride channel, core)	0.58	1.02	1.04	0.88	0.35	0.5	0.15	0.33
MDP0000120192	Small nuclear ribonucleoprotein f, putative; contains IPR010920 (Like-Sm (LSM) domain), IPR016487 (Small nuclear ribonucleoprotein SmF)	78.61	64.92	46.39	63.31	77	68.95	67.25	71.07
MDP0000120204	Serine/threonine-protein kinase 4; contains IPR011009 (Protein kinase-like domain)	0.53	0.74	0.38	0.55	0	0.36	0.65	0.34
MDP0000120211	AP-2 complex subunit alpha, putative; contains IPR009028 (Coatomer/calthrin adaptor appendage, C-terminal subdomain), IPR011989 (Armadillo-like helical), IPR013041 (Coatomer/clathrin adaptor appendage, Ig-like subdomain)	26.44	24.85	23.28	24.86	24.81	17.8	32.35	24.99
MDP0000120214	tRNA guanosine-2'-O-methyltransferase; contains IPR001537 (tRNA/rRNA methyltransferase, SpoU)	11	13.38	7.93	10.77	20.35	11.1	5.94	12.46
MDP0000553484	UDP-glycosyltransferase 1; contains IPR002213 (UDP-glucuronosyl/UDP-glucosyltransferase)	3.67	8.27	10.2	7.38	9.57	4.92	0.75	5.08
MDP0000120221	Putative nucleosome remodeling factor subunit; contains IPR013083 (Zinc finger, RING/FYVE/PHD-type), IPR018501 (DDT domain superfamily)	3.67	4.24	3.57	3.83	4.22	3.85	3.72	3.93
MDP0000120224	BUD31-like protein; contains IPR001748 (G10 protein)	5.12	5.38	2.74	4.41	6.42	2.42	2.9	3.91
MDP0000120231	Zinc finger CCCH domain-containing protein; contains IPR000571 (Zinc finger, CCCH-type), IPR012677 (Nucleotide-binding, alpha-beta plait)	11.82	11.66	14.05	12.51	9.82	9.8	17.95	12.52
MDP0000120235	Mandelonitrile lyase; contains IPR013083 (Zinc finger, RING/FYVE/PHD-type)	10.36	10.46	9.57	10.13	13.07	12.17	13.49	12.91
MDP0000120243	DNA polymerase delta subunit; contains IPR019038 (DNA polymerase subunit Cdc27)	0.28	0.33	1.01	0.54	0.69	0.64	0.29	0.54
MDP0000120253	Pentatricopeptide repeat-containing protein; contains IPR002885 (Pentatricopeptide repeat)	0.19	0	0.47	0.22	0.24	0.44	0	0.23
MDP0000120257	Anthranilate N-hydroxycinnamoyl/benzoyltransferase; contains IPR003480 (Transferase), IPR023213 (Chloramphenicol acetyltransferase-like domain)	0	0	0	0	0	0	0.4	0.13
MDP0000120260	Cop9 signalosome complex subunit, putative	1.39	0.98	1	1.12	3.38	2.86	2.29	2.84
MDP0000120269	AGAMOUS MADS box factor transcription factor; contains IPR002487 (Transcription factor, K-box), IPR005120 (Regulator of nonsense-mediated decay, UPF3)	10.15	8.4	9.6	9.38	11.2	10.33	12.48	11.34
MDP0000120271	Lipoxygenase; contains IPR000907 (Lipoxygenase), IPR008976 (Lipase/lipooxygenase, PLAT/LH2), IPR027433 (Lipoxygenase, domain 3)	0.72	2.91	0.86	1.5	0.29	0.46	0.91	0.55
MDP0000120272	Ran-binding zinc finger protein; contains IPR001876 (Zinc finger, RanBP2-type)	8.06	7.38	22.29	12.58	13.44	29.02	14.23	18.9
MDP0000120285	Protein SEY1, putative; contains IPR008803 (RHD3/Sey1), IPR027417 (P-loop containing nucleoside triphosphate hydrolase)	1.37	5.21	7.37	4.65	5.4	4.68	3.87	4.65
MDP0000120290	Serine-tRNA ligase; contains IPR002317 (Serine-tRNA ligase, type1)	52.55	40.8	51.47	48.27	41.28	42.01	43.98	42.42
MDP0000120294	Calpain-B; contains IPR011992 (EF-hand-like domain)	487.7	418.21	574.55	493.49	566.24	388.72	290.49	415.15
MDP0000120299	Dbj|BAA81760.1	0	0.22	0	0.07	0.23	0.21	0	0.15
MDP0000120302	V-type proton ATPase subunit F; contains IPR008218 (ATPase, V1 complex, subunit F)	25.85	29.47	22.92	26.08	23.67	24.59	30.05	26.1
MDP0000120308	Protein KTI12, putative; contains IPR013641 (Chromatin associated protein KTI12), IPR027417 (P-loop containing nucleoside triphosphate hydrolase)	10.8	14.04	8.85	11.23	9.69	10.97	10.79	10.48
MDP0000120315	Zinc finger CCCH domain-containing protein; contains IPR000571 (Zinc finger, CCCH-type), IPR004087 (K Homology domain)	8.08	11.32	11.73	10.38	9.62	6.91	7.4	7.98
MDP0000120319	Pelota, putative; contains IPR004405 (Translation release factor pelota-like)	4.08	4.6	3.41	4.03	4.3	5.62	5.38	5.1
MDP0000735095	UDP-glycosyltransferase 1; contains IPR002213 (UDP-glucuronosyl/UDP-glucosyltransferase)	3.67	8.27	10.2	7.38	9.57	4.92	0.75	5.08
MDP0000120325	DNA glycosylase; contains IPR011257 (DNA glycosylase), IPR023170 (Helix-turn-helix, base-excision DNA repair, C-terminal)	4.01	5.57	4.8	4.79	4.19	5.6	5.52	5.1
MDP0000120328	Rapid alkalinization factor; contains IPR008801 (Rapid ALkalinization Factor)	20.75	12.54	18.81	17.37	19.89	9.54	11.34	13.59
MDP0000120329	Receptor protein kinase-like protein; contains IPR011009 (Protein kinase-like domain), IPR013320 (Concanavalin A-like lectin/glucanase, subgroup)	0.12	0.29	0.22	0.21	0.07	0.14	0.19	0.13
MDP0000120330	80 kDa MCM3-associated protein; contains IPR005062 (SAC3/GANP/Nin1/mts3/eIF-3 p25)	1.49	1.54	1.42	1.48	1.34	1.6	1.44	1.46
MDP0000120347	Flavonol synthase; contains IPR005123 (Oxoglutarate/iron-dependent dioxygenase), IPR027443 (Isopenicillin N synthase-like)	15.35	9.42	43.13	22.63	5.91	34.19	18.52	19.54
MDP0000120349	Tir-nbs-lrr resistance protein; contains IPR000157 (Toll/interleukin-1 receptor homology (TIR) domain), IPR000767 (Disease resistance protein), IPR001611 (Leucine-rich repeat), IPR027417 (P-loop containing nucleoside triphosphate hydrolase)	0.12	0.28	0.78	0.39	0.36	0.54	0.49	0.46
MDP0000120361	Protein FAR1-RELATED SEQUENCE 3; contains IPR004330 (FAR1 DNA binding domain), IPR007527 (Zinc finger, SWIM-type)	4.98	6.99	4.24	5.4	4.49	4.82	5.74	5.02
MDP0000120364	Putative receptor-like protein kinase 2; contains IPR011009 (Protein kinase-like domain), IPR021392 (Protein of unknown function DUF3028)	0	0	0	0	0	0	0.09	0.03
MDP0000120365	Formin 2B; contains IPR003104 (Actin-binding FH2/DRF autoregulatory), IPR008973 (C2 calcium/lipid-binding domain, CaLB)	21.35	13.78	11.22	15.45	20.38	11.68	14.29	15.45
MDP0000120367	Ring finger protein, putative; contains IPR013083 (Zinc finger, RING/FYVE/PHD-type)	4.39	3.67	7.88	5.31	5.32	10.37	5.15	6.95
MDP0000120368	Ring finger protein, putative; contains IPR013083 (Zinc finger, RING/FYVE/PHD-type)	4.39	3.67	7.88	5.31	5.32	10.37	5.15	6.95
MDP0000120371	Ubiquitin carboxyl-terminal hydrolase; contains IPR001394 (Peptidase C19, ubiquitin carboxyl-terminal hydrolase 2), IPR006615 (Peptidase C19, ubiquitin-specific peptidase, DUSP domain)	15.12	13.68	11.55	13.45	13.88	13.7	11.99	13.19
MDP0000120377	Bicaudal C-like protein; contains IPR013761 (Sterile alpha motif/pointed domain)	2.9	3.06	1.56	2.51	1.94	2.15	2.83	2.31
MDP0000120381	Serine-rich adhesin for platelets; contains IPR013083 (Zinc finger, RING/FYVE/PHD-type)	10.23	7.51	7.67	8.47	12.26	11.8	12.68	12.25
MDP0000120387	Ethanolamine-phosphate cytidylyltransferase; contains IPR014729 (Rossmann-like alpha/beta/alpha sandwich fold)	23.81	26.59	22.95	24.45	26.41	25.78	26.81	26.33
MDP0000120390	RMD5-like protein; contains IPR006594 (LisH dimerisation motif), IPR006595 (CTLH, C-terminal LisH motif), IPR013083 (Zinc finger, RING/FYVE/PHD-type), IPR013144 (CRA domain), IPR024964 (CTLH/CRA C-terminal to LisH motif domain), IPR027370 (RING-type zinc-finger, LisH dimerisation motif)	5.69	3.4	3.89	4.33	2.96	3.58	3.94	3.49
MDP0000120395	Peptidyl-prolyl cis-trans isomerase PASTICCINO1; contains IPR001179 (Peptidyl-prolyl cis-trans isomerase, FKBP-type, domain), IPR023566 (Peptidyl-prolyl cis-trans isomerase, FKBP-type)	6.48	6.38	3.1	5.32	4.72	1.48	5.06	3.75
MDP0000120398	Auxin induced-like protein; contains IPR004877 (Cytochrome b561, eukaryote), IPR005018 (DOMON domain), IPR017214 (Uncharacterised conserved protein UCP037471)	19.19	39.63	37.2	32.01	16.66	17.74	11.77	15.39
MDP0000120408	Receptor-like kinase; contains IPR011009 (Protein kinase-like domain), IPR013320 (Concanavalin A-like lectin/glucanase, subgroup)	2.06	3.21	2.62	2.63	0.17	1.56	0.42	0.72
MDP0000120413	Hexose transporter 1; contains IPR005828 (General substrate transporter), IPR016196 (Major facilitator superfamily domain, general substrate transporter), IPR020683 (Ankyrin repeat-containing domain)	2.65	2.86	2.03	2.51	2.96	2.3	1.41	2.22
MDP0000120421	Leucine-rich repeat receptor-like protein kinase; contains IPR001611 (Leucine-rich repeat)	0	0	0.19	0.06	0.19	0	0	0.06
MDP0000120425	PRA1 family protein B1; contains IPR004895 (Prenylated rab acceptor PRA1)	2.82	2.31	2.7	2.61	2.39	1.61	2.32	2.11
MDP0000120430	12-oxophytodienoate reductase; contains IPR013785 (Aldolase-type TIM barrel)	11.03	10.3	10.67	10.67	11.27	18.08	16.66	15.34
MDP0000120436	Nucleoporin NUP53, putative; contains IPR007846 (RNA-recognition motif (RRM) Nup35-type domain)	21.6	21.81	18.57	20.66	16.84	18.88	17.85	17.86
MDP0000396630	UDP-glycosyltransferase 1; contains IPR002213 (UDP-glucuronosyl/UDP-glucosyltransferase)	6.77	6.32	9.5	7.53	3.93	6.04	2.62	4.2
MDP0000120450	Fructose-bisphosphate aldolase; contains IPR000741 (Fructose-bisphosphate aldolase, class-I), IPR013785 (Aldolase-type TIM barrel)	4.87	6.36	4.5	5.24	4.73	7.15	6.01	5.96
MDP0000120459	Unknown protein	0	0	0	0	0	0	0.44	0.15
MDP0000120460	WRKY transcription factor 11-2; contains IPR011038 (Calycin-like), IPR022017 (Domain of unknown function DUF3598)	0.88	1.54	2.75	1.72	1.19	1.75	2.36	1.77
MDP0000120462	Zinc finger CCCH domain-containing protein; contains IPR000571 (Zinc finger, CCCH-type), IPR012677 (Nucleotide-binding, alpha-beta plait)	0	0	0.67	0.22	0.29	0.09	0.41	0.26
MDP0000120464	Histone acetyltransferase; contains IPR011011 (Zinc finger, FYVE/PHD-type), IPR013178 (Histone H3-K56 acetyltransferase, RTT109)	0.09	0.37	0.11	0.19	0.16	0.1	0.09	0.12
MDP0000120479	Sigma factor sigb regulation protein rsbq, putative	0.58	1.69	0.69	0.99	1.05	4.29	0.89	2.08
MDP0000120486	Receptor protein kinase, putative; contains IPR011009 (Protein kinase-like domain)	0	0	0	0	0	0.34	0	0.11
MDP0000120495	At5g48610-like protein	19.77	16.55	15.04	17.12	16.35	16.11	18.45	16.97
MDP0000120498	Divalent metal cation transporter MntH; contains IPR001046 (Natural resistance-associated macrophage like)	3.64	3.51	3.58	3.58	3.63	3.32	1.83	2.93
MDP0000120500	Eukaryotic translation initiation factor 3 subunit, putative	1.95	1.9	1.17	1.67	4.34	1.48	2.34	2.72
MDP0000120510	RNA recognition motif-containing protein; contains IPR012677 (Nucleotide-binding, alpha-beta plait)	83.63	92.84	66.78	81.08	93.22	75.9	77.46	82.19
MDP0000120511	60S ribosomal protein L13; contains IPR001380 (Ribosomal protein L13e)	102.97	97.72	92.57	97.75	87.51	91.42	87.19	88.71
MDP0000120513	Translational activator GCN1; contains IPR016024 (Armadillo-type fold), IPR026827 (Proteasome component ECM29/Translational activator GCN1)	4.43	5.26	5.66	5.12	4.03	5.19	2.65	3.96
MDP0000120526	Cinnamyl alcohol dehydrogenase; contains IPR002085 (Alcohol dehydrogenase superfamily, zinc-type), IPR011032 (GroES-like)	3.78	6.4	7.04	5.74	3.4	3.2	4.89	3.83
MDP0000120536	BTB/POZ and M2 domain-containing protein; contains IPR008974 (TRAF-like), IPR011333 (BTB/POZ fold)	5.78	9.59	7.7	7.69	8.34	7.47	7.39	7.73
MDP0000120539	Expansin B1; contains IPR007117 (Expansin, cellulose-binding-like domain)	0	0	1.63	0.54	0	0.77	0	0.26
MDP0000120543	Galacturonosyltransferase 8; contains IPR002495 (Glycosyl transferase, family 8)	44.29	31.44	46.26	40.66	41.85	37	43.93	40.93
MDP0000120546	S-adenosylmethionine decarboxylase proenzyme; contains IPR001985 (S-adenosylmethionine decarboxylase), IPR012511 (S-adenosyl-l-methionine decarboxylase leader peptide), IPR016067 (S-adenosylmethionine decarboxylase, core), IPR018167 (S-adenosylmethionine decarboxylase subgroup)	14.77	16.29	26.68	19.25	20.27	21.27	29.77	23.77
MDP0000120547	Betaine aldehyde dehydrogenase; contains IPR016161 (Aldehyde/histidinol dehydrogenase)	0	0	0	0	1.21	0	0	0.4
MDP0000120548	Ras-related protein Rab-7A; contains IPR001806 (Small GTPase superfamily), IPR005225 (Small GTP-binding protein domain), IPR027417 (P-loop containing nucleoside triphosphate hydrolase)	7.41	4.56	5.76	5.91	4.72	3.59	4.76	4.36
MDP0000120552	Speckle-type POZ protein, putative; contains IPR011333 (BTB/POZ fold)	4.25	10.57	8.25	7.69	7.4	9.38	11.99	9.59
MDP0000120560	GDSL esterase/lipase; contains IPR001087 (Lipase, GDSL)	0.12	0.41	0.56	0.36	0	0.54	0.24	0.26
MDP0000120572	Sorting nexin 3, putative; contains IPR001683 (Phox homologous domain), IPR015404 (Vps5 C-terminal)	20.69	20.18	23.16	21.34	21.14	18.71	21.97	20.61
MDP0000120573	SDA1-like protein; contains IPR007949 (SDA1 domain), IPR027312 (Sda1)	10.26	15.12	10.49	11.96	10.84	8.3	10.02	9.72
MDP0000120592	COBRA-like protein; contains IPR006918 (Glycosyl-phosphatidyl inositol-anchored, plant)	30.94	27.99	35.71	31.55	27.79	30.15	30.36	29.43
MDP0000120594	Anthranilate N-benzoyltransferase protein, putative; contains IPR003480 (Transferase), IPR023213 (Chloramphenicol acetyltransferase-like domain)	5.74	13.93	8.85	9.51	5.19	37.82	6.64	16.55
MDP0000120595	Anthranilate N-benzoyltransferase protein, putative; contains IPR003480 (Transferase), IPR023213 (Chloramphenicol acetyltransferase-like domain)	4.59	11.61	6.36	7.52	3.54	34.25	5.67	14.49
MDP0000120600	Actin cytoskeleton-regulatory complex protein pan1; contains IPR000261 (EPS15 homology (EH)), IPR011992 (EF-hand-like domain)	35.72	36	32.07	34.6	33.12	35.39	42.36	36.96
MDP0000120606	Putative allantoin catabolism protein; contains IPR014710 (RmlC-like jelly roll fold)	1.44	0.48	0.49	0.8	0.75	0	1.27	0.67
MDP0000120608	Signal recognition particle 72 kDa protein; contains IPR011990 (Tetratricopeptide-like helical), IPR013699 (Signal recognition particle, SRP72 subunit, RNA-binding), IPR026270 (Signal recognition particle, SRP72 subunit)	28.81	27.41	27.67	27.96	26.96	28.47	27.7	27.71
MDP0000120611	Nod-factor receptor 5	0.33	1.15	0.52	0.67	0	0.12	0	0.04
MDP0000120623	E3 ubiquitin-protein ligase listerin	4.5	3.78	2.73	3.67	3.26	2.84	2.48	2.86
MDP0000120627	U1 small nuclear ribonucleoprotein A; contains IPR006553 (Leucine-rich repeat, cysteine-containing subtype), IPR012677 (Nucleotide-binding, alpha-beta plait), IPR024888 (U1 small nuclear ribonucleoprotein A/U2 small nuclear ribonucleoprotein B'')	10.79	10.55	11.48	10.94	12.98	9.98	8.89	10.62
MDP0000120642	Transcription factor BIM2	12.09	13.7	11.66	12.48	6.15	9.34	10.81	8.77
MDP0000120649	Beta-mannosidase, putative; contains IPR008979 (Galactose-binding domain-like)	7.61	6.57	7.66	7.28	10.2	5.94	6.58	7.57
MDP0000120668	Inositol monophosphatase family protein; contains IPR000760 (Inositol monophosphatase)	0.52	0	0.62	0.38	0	0	0.27	0.09
MDP0000120670	PHD finger protein	0	0.16	0	0.05	0.17	0	0	0.06
MDP0000120671	TCP family transcription factor containing protein; contains IPR005333 (Transcription factor, TCP)	0	0	0	0	0.15	0	0.25	0.13
MDP0000120672	Haloacid dehalogenase-like hydrolase domain-containing protein; contains IPR023214 (HAD-like domain), IPR025486 (Domain of unknown function DUF4378)	5.96	7.49	5.51	6.32	7.4	4.64	7.31	6.45
MDP0000120681	Disease resistance-responsive (Dirigent-like protein) family protein; contains IPR004265 (Plant disease resistance response protein)	0	0	0	0	0	0	0.38	0.13
MDP0000120683	26S proteasome non-ATPase regulatory subunit 3; contains IPR000717 (Proteasome component (PCI) domain), IPR013586 (26S proteasome regulatory subunit, C-terminal)	0.65	0.77	0.78	0.73	1.19	0.37	1.34	0.97
MDP0000120689	18.2 kDa class I heat shock protein; contains IPR008978 (HSP20-like chaperone)	0.17	0.2	0	0.12	0	0	0	0
MDP0000120700	Membrane protein, putative	0.32	1.3	0.19	0.6	0	0.72	0.33	0.35
MDP0000120718	ATP-citrate synthase; contains IPR013816 (ATP-grasp fold, subdomain 2), IPR016102 (Succinyl-CoA synthetase-like)	61.89	49.64	44.17	51.9	55.14	48.04	71.15	58.11
MDP0000120719	WD-repeat protein-like protein; contains IPR011047 (Quinonprotein alcohol dehydrogenase-like superfamily), IPR015943 (WD40/YVTN repeat-like-containing domain)	23.83	20.17	15.03	19.68	22.86	18.41	26.13	22.47
MDP0000120732	Thylakoid lumenal 20 kDa protein; contains IPR002683 (Photosystem II PsbP, oxygen evolving complex)	4.08	5.31	7.04	5.48	1.28	5.51	4.96	3.92
MDP0000120733	C-CAP/cofactor C-like domain-containing protein	25.15	20.42	23.39	22.99	20.01	22.31	25.41	22.58
MDP0000120738	Mitochondrial carrier family; contains IPR002067 (Mitochondrial carrier protein), IPR023395 (Mitochondrial carrier domain)	1.85	1.53	0.52	1.3	2.65	0.5	0.34	1.16
MDP0000120758	ATP-dependent Clp protease ATP-binding subunit clpA; contains IPR004176 (Clp, N-terminal), IPR023150 (Double Clp-N motif)	12.99	25.26	19.78	19.34	14.41	17.88	10.44	14.24
MDP0000120760	Arginine/serine-rich splicing factor; contains IPR012677 (Nucleotide-binding, alpha-beta plait)	22	28.43	24.78	25.07	18.93	22.01	19.67	20.2
MDP0000120761	Glucan endo-1,3-beta-glucosidase; contains IPR000490 (Glycoside hydrolase, family 17), IPR012946 (X8), IPR017853 (Glycoside hydrolase, superfamily)	6.71	4.43	8.03	6.39	6.58	6.27	7.77	6.87
MDP0000120762	BAH-PHD domain-containing protein; contains IPR001025 (Bromo adjacent homology (BAH) domain), IPR013083 (Zinc finger, RING/FYVE/PHD-type)	26.63	30.12	21.05	25.93	25.8	22.86	22.16	23.61
MDP0000120764	3-phosphoshikimate 1-carboxyvinyltransferase; contains IPR013792 (RNA 3'-terminal phosphate cyclase/enolpyruvate transferase, alpha/beta)	4.58	3.14	4.72	4.15	3.26	5.22	3.57	4.02
MDP0000120778	E3 ubiquitin-protein ligase MARCH6; contains IPR011016 (Zinc finger, RING-CH-type), IPR013083 (Zinc finger, RING/FYVE/PHD-type)	13.79	13.8	16.59	14.73	14.92	14.23	15.05	14.73
MDP0000120792	Aquaporin protein 7; contains IPR000425 (Major intrinsic protein), IPR023271 (Aquaporin-like)	0.79	0	0	0.26	0	0	0	0
MDP0000120794	Aquaporin protein 7; contains IPR000425 (Major intrinsic protein), IPR023271 (Aquaporin-like)	0.79	0	0	0.26	0	0	0	0
MDP0000120797	50S ribosomal protein L22, putative; contains IPR001063 (Ribosomal protein L22/L17)	16.89	17.16	18.95	17.67	16.5	14.32	14.43	15.08
MDP0000120805	Dof zinc finger protein; contains IPR003851 (Zinc finger, Dof-type)	4.71	4.21	6.22	5.05	6.31	5.93	2.93	5.06
MDP0000120819	1-aminocyclopropane-1-carboxylate oxidase; contains IPR026992 (Non-haem dioxygenase N-terminal domain), IPR027443 (Isopenicillin N synthase-like)	4.51	6.35	2.16	4.34	2.56	4.81	6.8	4.72
MDP0000120828	Oligopeptidase (Protease II); contains IPR002470 (Peptidase S9A, prolyl oligopeptidase)	0.35	0.41	1.17	0.64	0.51	1.03	0.21	0.58
MDP0000120830	EPIDERMAL PATTERNING FACTOR-like protein	2.8	1.64	5.87	3.44	2.97	3.2	0.72	2.3
MDP0000120832	Glycoside hydrolase family 28 protein / polygalacturonase (Pectinase) family protein; contains IPR000743 (Glycoside hydrolase, family 28), IPR011050 (Pectin lyase fold/virulence factor)	1.76	3.75	1.72	2.41	3.69	2.01	0.99	2.23
MDP0000120841	Nucleobase ascorbate transporter; contains IPR006043 (Xanthine/uracil/vitamin C permease)	7.47	6.37	2.44	5.43	6.59	7.75	9.07	7.8
MDP0000120844	Cc-nbs-lrr resistance protein	2.17	3.05	3.11	2.78	3.51	3.13	1.34	2.66
MDP0000120847	Copper ion binding protein, putative; contains IPR006121 (Heavy metal-associated domain, HMA)	39.29	46.79	66.38	50.82	61.12	50.15	29.95	47.07
MDP0000120877	Heparan-alpha-glucosaminide N-acetyltransferase	2.74	3.09	3.15	2.99	3.46	4.93	4.87	4.42
MDP0000120878	Unknown protein	6.07	6.6	13.99	8.89	8.93	10.13	8.45	9.17
MDP0000120881	NAC domain protein,; contains IPR003441 (No apical meristem (NAM) protein)	90.26	78.66	84.38	84.43	96.49	95.14	128.3	106.64
MDP0000120885	Transmembrane protein	12.35	10.56	15.23	12.71	14.35	10.87	17.3	14.17
MDP0000120897	Red protein, putative; contains IPR012492 (Protein RED, C-terminal)	13.01	11.56	16.09	13.55	13.6	19.94	14.27	15.94
MDP0000120898	Serpin; contains IPR000215 (Serpin family), IPR023795 (Protease inhibitor I4, serpin, conserved site), IPR023796 (Serpin domain)	0	0	0	0	0	0.11	0	0.04
MDP0000120899	Lateral signaling target protein-like protein; contains IPR007461 (Ysc84 actin-binding domain), IPR011009 (Protein kinase-like domain), IPR013083 (Zinc finger, RING/FYVE/PHD-type)	10.09	8.92	8.07	9.03	7.7	7.32	7.89	7.64
MDP0000120906	Unknown protein	39.24	39.4	23.09	33.91	30.22	29.83	34.53	31.53
MDP0000120921	Putative receptor-like protein kinase; contains IPR011009 (Protein kinase-like domain), IPR013210 (Leucine-rich repeat-containing N-terminal, type 2)	1.84	2.49	3.21	2.51	0.94	1.45	0.44	0.94
MDP0000120934	Nuclear migration protein nudC; contains IPR008978 (HSP20-like chaperone)	59.35	67.21	59.67	62.08	59.46	56.4	49.2	55.02
MDP0000120935	O-acyltransferase WSD1; contains IPR009721 (O-acyltransferase, WSD1, C-terminal)	18.39	21.01	16.72	18.71	13.09	14.21	19.04	15.45
MDP0000120948	Ubiquitin carboxyl-terminal hydrolase-like protein; contains IPR021099 (Plant organelle RNA recognition domain)	4.81	7.75	6.27	6.28	6.88	7.25	5.91	6.68
MDP0000120956	Zinc finger protein; contains IPR011016 (Zinc finger, RING-CH-type), IPR013083 (Zinc finger, RING/FYVE/PHD-type)	5.15	3.62	2.64	3.8	2.85	2.85	5.43	3.71
MDP0000120959	Peroxidase 1; contains IPR010255 (Haem peroxidase)	0.69	1.93	0.99	1.2	0.17	0.78	0.85	0.6
MDP0000120966	MutL DNA mismatch repair protein; contains IPR002099 (DNA mismatch repair protein)	1.38	1.89	2.83	2.03	1.4	0.85	1.54	1.26
MDP0000120973	Serine/threonine-protein kinase	0.65	0.57	0.58	0.6	0	0.19	0.33	0.17
MDP0000120974	Valine-tRNA ligase; contains IPR002303 (Valine-tRNA ligase)	0.7	0	0	0.23	0	0	0	0
MDP0000120975	Biosynthetic arginine decarboxylase; contains IPR002985 (Arginine decarboxylase), IPR009006 (Alanine racemase/group IV decarboxylase, C-terminal)	16.42	39.78	54.51	36.9	15.89	22.1	20.46	19.48
MDP0000120977	Gb|AAB71479.1|; contains IPR006595 (CTLH, C-terminal LisH motif), IPR024964 (CTLH/CRA C-terminal to LisH motif domain)	9.67	9.09	8.89	9.22	13	9.82	8.1	10.31
MDP0000120987	Emb|CAB87627.1	105.95	100.44	113.73	106.71	131.49	95.53	131.04	119.35
MDP0000120995	Rhomboid family protein; contains IPR002610 (Peptidase S54, rhomboid)	12.6	18.32	23.5	18.14	17.63	13.26	12.08	14.32
MDP0000121005	Kelch repeat containing F-box protein family-like; contains IPR015916 (Galactose oxidase, beta-propeller)	0	0	0	0	0.14	0.27	0.37	0.26
MDP0000121016	Histone H3; contains IPR000164 (Histone H3), IPR009072 (Histone-fold)	771.57	797.38	956.31	841.75	833.28	849.04	801.85	828.06
MDP0000121023	Actin related protein; contains IPR001810 (F-box domain, cyclin-like), IPR004000 (Actin-related protein)	4.54	3.99	3.9	4.14	5.85	5.34	4.23	5.14
MDP0000121035	Oxygen-evolving enhancer protein 3-1, chloroplastic; contains IPR008797 (Photosystem II PsbQ, oxygen evolving complex), IPR023222 (PsbQ-like domain)	0.44	0	0.53	0.32	0.54	1.76	0	0.77
MDP0000121041	Kinase family protein; contains IPR011009 (Protein kinase-like domain)	19.74	22.21	19.07	20.34	19.5	18.04	21.21	19.58
MDP0000121042	Ribosomal Pr 117; contains IPR000218 (Ribosomal protein L14b/L23e), IPR023571 (Ribosomal protein L14 domain)	315.73	262.12	252.42	276.76	258.76	299.09	283.21	280.35
MDP0000121048	Protein phosphatase-2C; contains IPR001932 (Protein phosphatase 2C (PP2C)-like), IPR015655 (Protein phosphatase 2C)	6.1	3.92	7.87	5.96	4.5	7.5	3.93	5.31
MDP0000121052	Jasmonate-induced protein	0	0.25	0.25	0.17	0	0.48	0.43	0.3
MDP0000121055	Octicosapeptide/Phox/Bem1p domain-containing protein; contains IPR000270 (Phox/Bem1p)	118.93	128.94	127.12	125	140.9	112.46	109.29	120.88
MDP0000121058	Autophagy 8; contains IPR004241 (Autophagy protein Atg8 ubiquitin-like)	15.4	9.16	11.61	12.06	14.94	15.13	18.72	16.26
MDP0000121064	DNA polymerase III subunit gamma/tau	0.35	0	0.21	0.19	0	0.2	0	0.07
MDP0000121074	Transcription elongation regulator; contains IPR001202 (WW domain), IPR001876 (Zinc finger, RanBP2-type), IPR002713 (FF domain), IPR012677 (Nucleotide-binding, alpha-beta plait)	3.2	3.24	3.02	3.15	3.64	3.27	5.08	4
MDP0000121094	Pleiotropic drug resistance ABC transporter family protein	0	1.56	0.79	0.78	0.4	2.65	2.39	1.81
MDP0000121095	RING finger family protein; contains IPR013083 (Zinc finger, RING/FYVE/PHD-type)	12.52	13.87	9.53	11.97	9.39	13.76	10.75	11.3
MDP0000121104	Putative wd repeat protein tssc1 wd repeat superfamily; contains IPR015943 (WD40/YVTN repeat-like-containing domain)	11.72	11.49	12.73	11.98	10.44	9.14	11.17	10.25
MDP0000121116	Mitogen-activated protein kinase homologue; contains IPR011009 (Protein kinase-like domain)	8.98	8.97	8.28	8.74	8.31	6.3	8.92	7.84
MDP0000121120	Unknown protein	0.52	0.6	0.62	0.58	1.25	2.94	0	1.4
MDP0000121129	Carbamoyl-phosphate synthase small chain, putative; contains IPR006274 (Carbamoyl-phosphate synthase, small subunit), IPR017926 (Glutamine amidotransferase)	18.43	19.46	22.29	20.06	22.35	21.14	18.26	20.58
MDP0000121134	Phosphoribosylamine-glycine ligase, putative; contains IPR000115 (Phosphoribosylglycinamide synthetase), IPR016185 (Pre-ATP-grasp domain)	7.46	9.4	7.58	8.15	6.71	6.59	7.66	6.99
MDP0000121144	DNA polymerase; contains IPR006172 (DNA-directed DNA polymerase, family B), IPR023211 (DNA polymerase, palm domain), IPR025687 (C4-type zinc-finger of DNA polymerase delta)	2.52	2.49	1.3	2.1	3.12	2.54	1.88	2.51
MDP0000121149	Polyubiquitin; contains IPR019955 (Ubiquitin supergroup), IPR019956 (Ubiquitin subgroup)	10.25	9.74	23.62	14.54	9.19	11.85	9.45	10.16
MDP0000121166	Glycosyltransferase; contains IPR007657 (Glycosyltransferase AER61, uncharacterised)	0.83	2.44	2.09	1.79	0.3	0.95	0.85	0.7
MDP0000121171	Pentatricopeptide repeat-containing protein, putative; contains IPR002885 (Pentatricopeptide repeat)	32.13	17.51	29.59	26.41	22.92	26.06	28.58	25.85
MDP0000121175	Methyltransferase type 11; contains IPR013216 (Methyltransferase type 11)	14.64	11.3	15	13.65	14.8	14.44	12.05	13.76
MDP0000121177	Pyruvate kinase; contains IPR001697 (Pyruvate kinase)	106.4	125.95	118.3	116.88	113.95	128.15	156.3	132.8
MDP0000121178	Cbs domain protein	33.91	52.53	34.01	40.15	33.16	43.03	40.42	38.87
MDP0000121179	Methyltransferase type 11; contains IPR013216 (Methyltransferase type 11)	13.1	10.42	14.03	12.52	13.04	12.82	11.41	12.42
MDP0000121180	RNA-binding protein; contains IPR009057 (Homeodomain-like), IPR012677 (Nucleotide-binding, alpha-beta plait), IPR025756 (MYB-CC type transcription factor, LHEQLE-containing domain)	5.16	5.24	6.07	5.49	5.43	3.53	4.86	4.61
MDP0000121185	Pentatricopeptide repeat; contains IPR002885 (Pentatricopeptide repeat)	0.43	1.01	0.86	0.77	0.52	1.63	1.25	1.13
MDP0000121191	Carboxylesterase 1; contains IPR013094 (Alpha/beta hydrolase fold-3)	1.17	3.08	2.27	2.17	2.83	2.33	3.15	2.77
MDP0000121193	Gamma-tubulin complex component, putative; contains IPR007259 (Spc97/Spc98)	0.38	0.67	0.32	0.46	0.19	0.39	0.35	0.31
MDP0000121198	Small ubiquitin-related modifier 2; contains IPR019955 (Ubiquitin supergroup)	4.4	1.54	5.78	3.91	1.07	5.52	2.71	3.1
MDP0000121199	CBS domain protein; contains IPR000644 (Cystathionine beta-synthase, core)	0	1.07	0.55	0.54	0	1.04	0	0.35
MDP0000121200	Oxidoreductase, putative	0.46	0.27	1.29	0.67	0.65	0	0.87	0.51
MDP0000121203	LOB domain-containing protein; contains IPR004883 (Lateral organ boundaries, LOB)	2.72	2.5	2.79	2.67	3.06	2.66	0.8	2.17
MDP0000121207	Cysteine-rich secretory protein 2; contains IPR001283 (Allergen V5/Tpx-1-related)	0	0	0.23	0.08	0.23	0.44	0.39	0.35
MDP0000121221	Squamosa promoter binding protein 5; contains IPR004333 (Transcription factor, SBP-box)	11.21	9.76	6.13	9.03	9.71	7.12	12.83	9.89
MDP0000121223	Rhamnogalacturonate lyase; contains IPR010325 (Rhamnogalacturonate lyase), IPR011013 (Galactose mutarotase-like domain), IPR013784 (Carbohydrate-binding-like fold), IPR014766 (Carboxypeptidase, regulatory domain)	45.87	41.77	41.36	43	35.5	37.75	45.13	39.46
MDP0000121241	Unknown protein	1.19	3.4	2.45	2.35	0.41	1.75	0.7	0.95
MDP0000121243	Fe-S metabolism associated SufE; contains IPR003808 (Fe-S metabolism associated domain, SufE-like)	0	0	0.14	0.05	0	0	0.12	0.04
MDP0000121244	Alpha-galactosidase; contains IPR000772 (Ricin B lectin domain), IPR002241 (Glycoside hydrolase, family 27), IPR013780 (Glycosyl hydrolase, family 13, all-beta)	6.42	3.13	4.95	4.83	4.38	3.43	2.74	3.52
MDP0000121248	Unknown protein; contains IPR008207 (Signal transduction histidine kinase, phosphotransfer (Hpt) domain)	0	0	0	0	0.36	0	0	0.12
MDP0000121257	Alanine-glyoxylate aminotransferase, putative; contains IPR005814 (Aminotransferase class-III), IPR015424 (Pyridoxal phosphate-dependent transferase)	84.57	52.74	65.66	67.66	62.6	60.74	49.05	57.46
MDP0000121258	BZIP transcription factor; contains IPR004827 (Basic-leucine zipper domain), IPR025422 (DOG1 domain)	18.88	17.91	12.26	16.35	20.41	15.39	11.22	15.67
MDP0000121259	Senescence-associated protein DIN1; contains IPR001763 (Rhodanese-like domain)	32.66	30.26	20.4	27.77	27.2	31.13	36.03	31.45
MDP0000121265	NAC domain-containing protein 21/22, putative; contains IPR003441 (No apical meristem (NAM) protein)	11.77	15.67	13.04	13.49	13.22	10.74	9.79	11.25
MDP0000121283	Reticulon family protein; contains IPR003388 (Reticulon)	0.92	0	1.09	0.67	1.85	0.7	0.63	1.06
MDP0000121291	Tripeptidyl peptidase II, putative; contains IPR015500 (Peptidase S8, subtilisin-related), IPR023828 (Peptidase S8, subtilisin, Ser-active site)	21.43	20.55	20.27	20.75	15.58	16.99	24.34	18.97
MDP0000121298	Cysteine-rich receptor-like protein kinase; contains IPR002902 (Gnk2-homologous domain)	0.56	0.33	1	0.63	0.34	0.32	0	0.22
MDP0000121305	Putative receptor-like protein kinase; contains IPR011009 (Protein kinase-like domain), IPR013320 (Concanavalin A-like lectin/glucanase, subgroup)	0	0	0	0	0	0.07	0	0.02
MDP0000121309	UPF0468 protein C16orf80-like protein; contains IPR007714 (Protein of unknown function DUF667)	16.73	19.6	15.21	17.18	12.83	15.57	10.17	12.86
MDP0000121316	TBC1 domain family member 1; contains IPR000195 (Rab-GTPase-TBC domain)	17.08	13.98	15.92	15.66	15.08	11.89	13.15	13.37
MDP0000121332	Respiratory burst oxidase-like protein; contains IPR011992 (EF-hand-like domain)	0	0	0.23	0.08	0	0	0	0
MDP0000121345	CCP-like protein	1.37	2.41	1.36	1.71	1.11	1.43	1.29	1.28
MDP0000121362	RNA-directed DNA polymerase (Reverse transcriptase); Ribonuclease H; Endonuclease/exonuclease/phosphatase; contains IPR005135 (Endonuclease/exonuclease/phosphatase)	0	0	0.39	0.13	0	0	0	0
MDP0000121374	Beta-D-xylosidase; contains IPR002772 (Glycoside hydrolase family 3 C-terminal domain), IPR017853 (Glycoside hydrolase, superfamily), IPR026891 (Fibronectin type III-like domain), IPR026892 (Glycoside hydrolase family 3)	0.29	6.08	2.76	3.04	0	1.12	0.06	0.39
MDP0000121379	Putative extensin	11	25.57	20.59	19.05	12.82	12.93	21.01	15.59
MDP0000121380	WGS project CAID00000000 data, contig chromosome 01; contains IPR025067 (Protein of unknown function DUF4079)	51.32	37.73	62.5	50.52	41.37	60.5	32.42	44.76
MDP0000121385	Senescence-associated protein 12; contains IPR009686 (Senescence/spartin-associated)	216.6	199.15	192.39	202.71	218.68	138.39	186.65	181.24
MDP0000121391	YEATS domain-containing protein, putative; contains IPR005033 (YEATS)	9.29	6.91	4.91	7.04	8.02	5.5	4.77	6.1
MDP0000121410	mTERF domain-containing protein, mitochondrial; contains IPR003690 (Mitochodrial transcription termination factor-related)	3.47	5.12	4.15	4.25	3.57	4.64	4.33	4.18
MDP0000121411	Dof zinc finger protein; contains IPR003851 (Zinc finger, Dof-type)	1.33	0.52	0.35	0.73	0.72	3.03	0.91	1.55
MDP0000121412	Dof zinc finger protein; contains IPR003851 (Zinc finger, Dof-type)	1.33	0.52	0.35	0.73	0.72	3.03	0.91	1.55
MDP0000121416	F-box/leucine rich repeat protein, putative; contains IPR015940 (Ubiquitin-associated/translation elongation factor EF1B, N-terminal, eukaryote)	0.13	0	0	0.04	0	0	0	0
MDP0000121418	Lon protease homolog; contains IPR027065 (Lon protease), IPR027417 (P-loop containing nucleoside triphosphate hydrolase)	9.31	10.37	11.37	10.35	9.14	10.62	11.38	10.38
MDP0000121424	Putative ATP synthase subunit	94.43	84.6	80.18	86.4	90.48	72.78	69.72	77.66
MDP0000286574	UDP-glycosyltransferase-like protein; contains IPR002213 (UDP-glucuronosyl/UDP-glucosyltransferase)	0.49	2.05	1.09	1.21	0.42	1.43	1.08	0.98
MDP0000121454	WD repeat-containing protein; contains IPR015943 (WD40/YVTN repeat-like-containing domain), IPR020472 (G-protein beta WD-40 repeat)	0	0	0	0	0	0.32	0	0.11
MDP0000121461	ADP-ribosylation factor 1; contains IPR006689 (Small GTPase superfamily, ARF/SAR type), IPR027417 (P-loop containing nucleoside triphosphate hydrolase)	21.05	16.91	15.51	17.82	15.42	16.56	17.73	16.57
MDP0000121464	Thylakoid lumenal 19 kDa protein; contains IPR002683 (Photosystem II PsbP, oxygen evolving complex)	0	0.42	0	0.14	0.22	0	0	0.07
MDP0000121474	Adenine phosphoribosyltransferase-like protein; contains IPR000836 (Phosphoribosyltransferase domain), IPR005764 (Adenine phosphoribosyl transferase)	0.39	0	0	0.13	0	0	0	0
MDP0000121475	U6 snRNA-associated Sm-like protein LSm7; contains IPR010920 (Like-Sm (LSM) domain)	16.05	11.08	9.35	12.16	6.99	10.32	15.63	10.98
MDP0000121476	Mixta-like2 MYB transcription factor; contains IPR009057 (Homeodomain-like)	0.8	0.67	0.69	0.72	0	2.49	0.59	1.03
MDP0000121480	Callose synthase; contains IPR003440 (Glycosyl transferase, family 48)	0.57	0.33	0.85	0.58	1.38	0.49	0.58	0.82
MDP0000121482	Receptor protein kinase-like protein; contains IPR001611 (Leucine-rich repeat), IPR003591 (Leucine-rich repeat, typical subtype), IPR011009 (Protein kinase-like domain), IPR013320 (Concanavalin A-like lectin/glucanase, subgroup)	0.41	0.21	0.14	0.25	0.14	0.07	0	0.07
MDP0000121488	IQ-domain 19; contains IPR000048 (IQ motif, EF-hand binding site), IPR025064 (Domain of unknown function DUF4005)	0	0	0.14	0.05	0.14	0	0	0.05
MDP0000121491	Lectin; contains IPR008985 (Concanavalin A-like lectin/glucanases superfamily), IPR011009 (Protein kinase-like domain)	0	0.23	0	0.08	0	0.11	0	0.04
MDP0000121493	Putative uncharacterized protein OJ1448_G06.2; contains IPR014977 (WRC)	5.89	8.94	6.77	7.2	6.87	8.3	8.07	7.75
MDP0000121496	Cystathionine gamma-synthase, putative; contains IPR000277 (Cys/Met metabolism, pyridoxal phosphate-dependent enzyme), IPR015424 (Pyridoxal phosphate-dependent transferase)	0	0	1.13	0.38	0	0	0	0
MDP0000121511	Benzoyl coenzyme A: benzyl alcohol benzoyl transferase; contains IPR003480 (Transferase), IPR023213 (Chloramphenicol acetyltransferase-like domain)	1.22	1.25	0.55	1.01	0.19	1.04	0	0.41
MDP0000121518	Dihydroorotate dehydrogenase; contains IPR009297 (Protein of unknown function DUF952)	3.06	3.78	1.16	2.67	1.37	2.39	2.48	2.08
MDP0000121520	Glycogenin, putative; contains IPR002495 (Glycosyl transferase, family 8)	9.21	7.16	6.9	7.76	7.73	7.56	7.51	7.6
MDP0000121522	Transcription factor; contains IPR011598 (Myc-type, basic helix-loop-helix (bHLH) domain)	19.06	23.61	35.13	25.93	25.21	24.95	23.9	24.69
MDP0000121524	Aspartyl protease family protein; contains IPR001461 (Peptidase A1), IPR021109 (Aspartic peptidase)	2.8	3.39	3.46	3.22	3.62	2.78	2.69	3.03
MDP0000121525	Aspartyl protease-like protein; contains IPR001461 (Peptidase A1), IPR021109 (Aspartic peptidase)	5.06	5.73	4	4.93	4.15	3.25	4.94	4.11
MDP0000121526	Aspartyl protease-like protein; contains IPR001461 (Peptidase A1), IPR021109 (Aspartic peptidase)	5.06	5.73	4	4.93	4.15	3.35	4.77	4.09
MDP0000121539	WRKY71	1.4	4.9	1.19	2.5	0.24	2.95	0	1.06
MDP0000121541	F12K11.16	3.92	4.59	7.88	5.46	6.28	8.76	6.28	7.11
MDP0000121566	CBS domain-containing protein; contains IPR000644 (Cystathionine beta-synthase, core), IPR002550 (Domain of unknown function DUF21)	7.27	7.54	5.59	6.8	6.42	5.56	5.22	5.73
MDP0000121575	Unknown protein	0	0	0	0	0.3	0.56	0	0.29
MDP0000121576	Unknown protein; contains IPR011990 (Tetratricopeptide-like helical)	5.12	4.88	4.41	4.8	3.46	5.29	2.56	3.77
MDP0000121577	One helix protein; contains IPR023329 (Chlorophyll a/b binding protein domain)	3.6	5.63	4.31	4.51	3.4	5.02	0	2.81
MDP0000121580	Elongation factor 1 alpha-like factor; contains IPR000795 (Elongation factor, GTP-binding domain), IPR009000 (Translation elongation/initiation factor/Ribosomal, beta-barrel), IPR009001 (Translation elongation factor EF1A/initiation factor IF2gamma, C-terminal), IPR027417 (P-loop containing nucleoside triphosphate hydrolase)	62.49	56.99	56.41	58.63	55.33	53.89	61.44	56.89
MDP0000121588	Putative homeobox-leucine zipper protein; contains IPR003106 (Leucine zipper, homeobox-associated), IPR006712 (HD-ZIP protein, N-terminal)	5.84	5.74	4.73	5.44	5.03	6.02	0.97	4.01
MDP0000121594	Transcriptional corepressor SEUSS, putative	37.16	39.3	30.45	35.64	43.61	40.81	40.8	41.74
MDP0000121595	Ribosome biogenesis GTPase A; contains IPR006073 (GTP binding domain), IPR027417 (P-loop containing nucleoside triphosphate hydrolase)	2.48	1.88	1.22	1.86	1.95	1.67	1.65	1.76
MDP0000121598	MACPF domain-containing protein; contains IPR020864 (Membrane attack complex component/perforin (MACPF) domain)	15.15	11.31	8.7	11.72	14.05	9.74	15.78	13.19
MDP0000121603	BZIP transcription factor-like protein; contains IPR004827 (Basic-leucine zipper domain)	5.83	4.9	5.62	5.45	9.93	7.75	9.3	8.99
MDP0000121607	Cytochrome P450; contains IPR001128 (Cytochrome P450)	0.17	0.2	0.13	0.17	0.07	0.13	0	0.07
MDP0000121609	Indole-3-acetic acid-amido synthetase GH3.3, putative; contains IPR004993 (GH3 auxin-responsive promoter)	0	0	0	0	0	0.36	0	0.12
MDP0000121611	Kinase, putative; contains IPR011009 (Protein kinase-like domain)	0.54	1.89	0.32	0.92	0.98	0.31	3.58	1.62
MDP0000121614	Glycine-rich protein	7.05	7.04	5.94	6.68	5.75	8.96	7.83	7.51
MDP0000121624	Pentatricopeptide repeat-containing protein; contains IPR002885 (Pentatricopeptide repeat)	1.31	0.81	1.56	1.23	1.58	1.84	1.42	1.61
MDP0000121625	Pentatricopeptide repeat-containing protein; contains IPR002885 (Pentatricopeptide repeat)	0.66	0.92	0.86	0.81	0.48	1.05	0.54	0.69
MDP0000121628	Cold shock protein, putative; contains IPR001878 (Zinc finger, CCHC-type), IPR012340 (Nucleic acid-binding, OB-fold)	23.61	19.1	16.66	19.79	22.46	17.24	21.28	20.33
MDP0000121633	Lysine--tRNA ligase; contains IPR018150 (Aminoacyl-tRNA synthetase, class II (D/K/N)-like)	2.14	3.3	1.4	2.28	2.01	2.77	2.1	2.29
MDP0000121634	Unknown protein	1.4	0.73	0.74	0.96	1.51	0.71	0.16	0.79
MDP0000121635	Cytochrome P450; contains IPR001128 (Cytochrome P450)	2.71	1.91	0.43	1.68	3.07	4.12	2.78	3.32
MDP0000121646	Rhomboid family protein; contains IPR002610 (Peptidase S54, rhomboid)	9.64	9.06	5.97	8.22	8.22	7.6	11.6	9.14
MDP0000121653	Phosphatidylinositol 4-kinase, putative; contains IPR015433 (Phosphatidylinositol Kinase), IPR016024 (Armadillo-type fold)	12.72	12.65	9.97	11.78	14.16	10.91	13.18	12.75
MDP0000121656	Bifunctional 3'-phosphoadenosine 5'-phosphosulfate synthase; contains IPR015947 (PUA-like domain)	12.93	16.07	12.93	13.98	13.12	11.13	5.15	9.8
MDP0000121657	Putative harpin-induced 1; contains IPR004864 (Late embryogenesis abundant protein, LEA-14)	98.59	99.46	171.32	123.12	65.59	91.37	149.63	102.2
MDP0000121669	WRKY transcription factor, putative; contains IPR003657 (DNA-binding WRKY)	0	0	0.33	0.11	0.34	0	0	0.11
MDP0000121700	GMFP4	5.34	7.2	5.18	5.91	6.6	7.58	8.9	7.69
MDP0000121702	Phosphatidylserine synthase, putative; contains IPR004277 (Phosphatidyl serine synthase)	3.54	3.42	5.85	4.27	4.55	3.92	3.74	4.07
MDP0000121729	WGS project CAID00000000 data, contig chromosome 12	13.77	9.62	8.46	10.62	6.59	15.85	8.69	10.38
MDP0000121753	Calcium-dependent protein kinase; contains IPR020636 (Calcium/calmodulin-dependent/calcium-dependent protein kinase)	4.54	2.9	1.97	3.14	3	5.18	2.54	3.57
MDP0000121754	Unknown protein	0	0	0	0	0	0.22	0	0.07
MDP0000121756	Unknown protein	0	0	0	0	0	0.38	0.34	0.24
MDP0000121759	Mannosyl-oligosaccharide glucosidase, putative; contains IPR004888 (Glycoside hydrolase, family 63)	3.13	4.13	2.69	3.32	3.44	1.23	1.61	2.09
MDP0000121763	ER membrane protein complex subunit 3; contains IPR002809 (Protein of unknown function DUF106, transmembrane)	56.19	49.11	50.95	52.08	53.56	40.75	48.33	47.55
MDP0000121764	SWIB/MDM2 domain containing protein; contains IPR003121 (SWIB/MDM2 domain), IPR009057 (Homeodomain-like), IPR014876 (DEK, C-terminal)	5.87	9.88	5.84	7.2	8.6	9.61	11.79	10
MDP0000121771	Transducin family protein	3.7	4.34	0	2.68	0.5	2.82	3.38	2.23
MDP0000121783	Ribosomal small subunit Rsm22; contains IPR007533 (Cytochrome c oxidase assembly protein CtaG/Cox11), IPR015324 (Ribosomal protein Rsm22, bacterial-type)	9.66	14.25	11.55	11.82	10.85	3.67	9.37	7.96
MDP0000121788	Utp-glucose-1-phosphate uridylyltransferase, putative	384.51	254.87	251.24	296.87	346.48	334.3	414.36	365.05
MDP0000121803	Putative glycosyltransferase family 47; contains IPR004263 (Exostosin-like)	16.11	14.8	27.19	19.37	34.09	24.13	18.16	25.46
MDP0000121804	Putative myosin-like protein; contains IPR008587 (Protein of unknown function DUF869, plant)	7.33	4.59	5.47	5.8	6.45	4.95	5.32	5.57
MDP0000121806	Protein N-terminal asparagine amidohydrolase; contains IPR026750 (Protein N-terminal asparagine amidohydrolase)	4.58	2.76	3.41	3.58	3.91	2.54	3.18	3.21
MDP0000121814	Wall-associated receptor kinase-like protein; contains IPR011009 (Protein kinase-like domain)	0	0	0.6	0.2	0	0	0	0
MDP0000121815	Cyclic nucleotide-gated ion channel, putative; contains IPR014710 (RmlC-like jelly roll fold)	1.9	2.74	1.05	1.9	1.42	2	5.4	2.94
MDP0000121821	LOB domain-containing protein, putative; contains IPR004883 (Lateral organ boundaries, LOB)	0.28	0	0	0.09	0	0	0	0
MDP0000121822	Putative calcium-transporting ATPase; contains IPR001757 (Cation-transporting P-type ATPase), IPR023214 (HAD-like domain), IPR023298 (P-type ATPase, transmembrane domain)	1.21	2.65	2.29	2.05	1.51	1.96	0.76	1.41
MDP0000121829	Diphthamide biosynthesis protein, putative; contains IPR007872 (Zinc finger, DPH-type)	11.37	9.13	13.14	11.21	12.71	12.09	13.51	12.77
MDP0000121830	Pentatricopeptide repeat-containing protein, putative; contains IPR002885 (Pentatricopeptide repeat), IPR006904 (Protein of unknown function DUF716, TMEM45), IPR011990 (Tetratricopeptide-like helical)	4.12	4.72	3.53	4.12	3.58	4	6.3	4.63
MDP0000121840	Phosphoribulokinase/uridine kinase; contains IPR001810 (F-box domain, cyclin-like), IPR006083 (Phosphoribulokinase/uridine kinase), IPR027417 (P-loop containing nucleoside triphosphate hydrolase)	4.41	2.94	2.23	3.19	2.17	3.6	3.9	3.22
MDP0000121846	Pentatricopeptide repeat-containing protein, putative; contains IPR002885 (Pentatricopeptide repeat)	0	0.28	0	0.09	0	0.14	0.37	0.17
MDP0000121849	Unknown protein	10.32	7.44	19.93	12.56	4.33	24.89	12.63	13.95
MDP0000121874	Ras-related protein Rab-8A; contains IPR001806 (Small GTPase superfamily), IPR002041 (Ran GTPase), IPR005225 (Small GTP-binding protein domain), IPR027417 (P-loop containing nucleoside triphosphate hydrolase)	25.85	23.66	30.7	26.74	27.82	24.01	25.13	25.65
MDP0000121883	Nucleolar and coiled-body phosphoprotein; contains IPR006594 (LisH dimerisation motif), IPR007718 (SRP40, C-terminal)	66.4	65.74	42.22	58.12	68.07	44.34	46.32	52.91
MDP0000121896	Unknown protein	1.19	1.39	0	0.86	0	0.34	0	0.11
MDP0000121897	Adenine phosphoribosyltransferase, putative; contains IPR000836 (Phosphoribosyltransferase domain)	299.22	366.85	293.62	319.9	190.81	272.88	215.86	226.52
MDP0000121903	Pentatricopeptide repeat-containing protein, putative; contains IPR002885 (Pentatricopeptide repeat)	1.22	1.11	1.05	1.13	1.4	1.39	1.81	1.53
MDP0000121909	ATP-dependent (S)-NAD(P)H-hydrate dehydratase; contains IPR000631 (YjeF C-terminal domain, carbohydrate kinase-related), IPR026599 (ADP/ATP-dependent (S)-NAD(P)H-hydrate dehydratase)	8.44	9.13	7.28	8.28	5.83	5.48	8.22	6.51
MDP0000121916	Sec-independent protein translocase protein tatB-like protein	6.25	10.76	9.01	8.67	4.9	11.32	14.15	10.12
MDP0000121919	Superoxide dismutase [Cu-Zn]; contains IPR001424 (Superoxide dismutase, copper/zinc binding domain), IPR024134 (Superoxide dismutase (Cu/Zn) / chaperones)	93.34	123.12	64.06	93.51	68.91	69.65	48.12	62.23
MDP0000121920	Ring finger protein, putative	1.79	0.84	2.15	1.59	0	4.09	0.37	1.49
MDP0000121942	(Csu525(RpL17)), mRNA	0.97	1.33	0.58	0.96	0.88	0.37	0.5	0.58
MDP0000121948	D-tyrosyl-tRNA(Tyr) deacylase; contains IPR007508 (D-aminoacyl-tRNA deacylase)	130.83	117.07	97.2	115.03	108.78	110.45	68.74	95.99
MDP0000121968	Tir-nbs-lrr resistance protein; contains IPR000767 (Disease resistance protein), IPR001611 (Leucine-rich repeat), IPR027417 (P-loop containing nucleoside triphosphate hydrolase)	0	0	0.1	0.03	0.2	0	0.08	0.09
MDP0000121969	U-box domain-containing protein; contains IPR016024 (Armadillo-type fold)	0	0.84	1.29	0.71	0.44	0	0	0.15
MDP0000121977	Mitochondrial formate dehydrogenase	153.76	186.41	112.15	150.77	149.18	134.13	158.64	147.32
MDP0000121984	AP2-like ethylene-responsive transcription factor; contains IPR016177 (DNA-binding, integrase-type)	1.05	0.62	3.05	1.57	1.17	1.5	0.09	0.92
MDP0000121987	Ycf54 protein; contains IPR019616 (Uncharacterised protein family Ycf54)	32.2	34.71	27.4	31.44	33.54	31.54	24.34	29.81
MDP0000121990	FCA; contains IPR001202 (WW domain)	20.24	17.51	17	18.25	21.89	16.84	16.28	18.34
MDP0000122011	RNA-binding protein, putative; contains IPR012677 (Nucleotide-binding, alpha-beta plait)	5.83	9.05	5.75	6.88	6.1	7.23	6.14	6.49
MDP0000122012	Methionine S-methyltransferase	3.87	5.01	3.17	4.02	5.19	5.81	2.51	4.5
MDP0000122015	Zinc transporter 7; contains IPR002524 (Cation efflux protein), IPR027469 (Cation efflux protein transmembrane domain)	1.87	2.47	3.08	2.47	2.56	1.74	2.64	2.31
MDP0000122020	AAA-ATPase 1-like protein; contains IPR025753 (AAA-type ATPase, N-terminal domain), IPR027417 (P-loop containing nucleoside triphosphate hydrolase)	0	0	0.23	0.08	0	0.11	0.1	0.07
MDP0000122022	Alcohol dehydrogenase, putative; contains IPR002085 (Alcohol dehydrogenase superfamily, zinc-type), IPR011032 (GroES-like), IPR013149 (Alcohol dehydrogenase, C-terminal), IPR016040 (NAD(P)-binding domain)	0.17	0.41	0	0.19	0.63	0.79	0	0.47
MDP0000122039	Methylesterase	12.41	9.23	9.89	10.51	9.4	9.73	9.15	9.43
MDP0000122042	Photosystem I reaction center subunit III; contains IPR003666 (Photosystem I PsaF, reaction centre subunit III)	242.95	186.6	283.05	237.53	269.59	315.51	194.17	259.76
MDP0000122066	Gb|AAD55501.1; contains IPR025322 (Protein of unknown function DUF4228)	0.87	2.54	1.55	1.65	1.58	0.74	3.11	1.81
MDP0000122076	Emb|CAB62340.1	4.84	5.3	8.31	6.15	4.98	6.48	4	5.15
MDP0000122078	Sister chromatid cohesion 1 protein, putative; contains IPR006910 (Rad21/Rec8-like protein, N-terminal), IPR023093 (Rad21/Rec8-like protein, C-terminal)	0	0	0	0	0.07	0	0	0.02
MDP0000122079	Phosducin-like protein; contains IPR012336 (Thioredoxin-like fold)	22.9	18.44	20.16	20.5	16.97	10.16	17.63	14.92
MDP0000122084	Eukaryotic translation initiation factor 3 subunit I	0.19	0.22	0	0.14	0.23	0	0	0.08
MDP0000122086	Short-chain dehydrogenase/reductase family protein; contains IPR002198 (Short-chain dehydrogenase/reductase SDR)	197.89	262.82	213.14	224.62	255.03	357.49	380.74	331.09
MDP0000122094	HAUS augmin-like complex subunit	0.91	0.64	0.87	0.81	0.55	0.62	0.84	0.67
MDP0000122095	Splicing factor 3b subunit; contains IPR009846 (Splicing factor 3B subunit 5/RDS3 complex subunit 10)	10.98	16.9	9.75	12.54	8.37	7.15	10.95	8.82
MDP0000122099	Ferredoxin-dependent glutamate synthase; contains IPR013785 (Aldolase-type TIM barrel)	1.14	0	0.68	0.61	0	0	0.58	0.19
MDP0000122104	Syntaxin, putative; contains IPR010989 (t-SNARE)	2.05	2.24	2.94	2.41	2.16	3.43	1.4	2.33
MDP0000157684	UDP-glycosyltransferase 1; contains IPR002213 (UDP-glucuronosyl/UDP-glucosyltransferase)	1.85	1.08	0.88	1.27	2.24	1.89	0.38	1.5
MDP0000122126	Casein kinase II alpha subunit; contains IPR011009 (Protein kinase-like domain)	45.41	48.13	44.43	45.99	46.2	38.73	46.23	43.72
MDP0000122127	Metal transporter protein; contains IPR004813 (Oligopeptide transporter, OPT superfamily)	5.1	15.52	8.13	9.58	7	7.17	3.49	5.89
MDP0000122138	5'-AMP-activated protein kinase subunit gamma; contains IPR000644 (Cystathionine beta-synthase, core), IPR014756 (Immunoglobulin E-set)	5.09	4.25	3.84	4.39	4.57	2.55	5.01	4.04
MDP0000122149	Myosin-3	2.58	1.75	2.21	2.18	2.66	2.79	3.07	2.84
MDP0000122154	Peptide methionine sulfoxide reductase msrB; contains IPR011057 (Mss4-like)	2.73	1.6	4.9	3.08	2.65	3.74	3.93	3.44
MDP0000122158	Tubby-like F-box protein; contains IPR001810 (F-box domain, cyclin-like), IPR025659 (Tubby C-terminal-like domain)	19.74	18.03	17.3	18.36	17.8	18.03	19.09	18.31
MDP0000122168	Pentatricopeptide repeat-containing protein; contains IPR002885 (Pentatricopeptide repeat)	0.52	0.3	0.52	0.45	0.73	0.59	0.44	0.59
MDP0000122189	Spermidine synthase; contains IPR008892 (Cold acclimation WCOR413)	8.27	4.92	4.19	5.79	8.67	4.63	8.49	7.26
MDP0000122193	Unknown protein	12.81	9.89	15.32	12.67	18.37	13.95	16.74	16.35
MDP0000122199	Palmitoyltransferase; contains IPR001594 (Zinc finger, DHHC-type, palmitoyltransferase), IPR020683 (Ankyrin repeat-containing domain)	19.12	18.08	18.54	18.58	18.8	16.25	16.2	17.08
MDP0000122201	Adenylate cyclase; contains IPR018860 (Anaphase-promoting complex, subunit CDC26), IPR023577 (CYTH-like domain)	188.9	237.78	214.06	213.58	183.37	201.84	191.86	192.36
MDP0000122210	Unknown protein	0.2	0.12	0.59	0.3	0.12	0.34	0.2	0.22
MDP0000122211	HEAT repeat-containing protein-like	0.39	0.46	0.47	0.44	0	0.45	0.4	0.28
MDP0000122212	Aspartyl aminopeptidase, putative, expressed; contains IPR001948 (Peptidase M18)	13.11	17.27	23.02	17.8	14.9	13.31	11.14	13.12
MDP0000122216	Putative uncharacterized protein F22H5.12	0.43	0.75	0.68	0.62	0.86	0.49	0.51	0.62
MDP0000122217	RING finger protein 13; contains IPR003137 (Protease-associated domain, PA), IPR013083 (Zinc finger, RING/FYVE/PHD-type)	1.84	2.51	1.65	2	1.11	0.87	1.57	1.18
MDP0000122225	Putative uncharacterized protein F3A4.230; contains IPR004158 (Protein of unknown function DUF247, plant)	0.1	0	0	0.03	0.12	0	0	0.04
MDP0000122235	Germin-like protein 2; contains IPR001929 (Germin)	4.85	11.36	18.12	11.44	10.78	11.75	7.88	10.14
MDP0000122241	F6N15.8 protein; contains IPR015943 (WD40/YVTN repeat-like-containing domain)	13.19	9.27	13.97	12.14	13.71	13.75	13.15	13.54
MDP0000122263	Putative serine decarboxylase	0.53	0.83	1.27	0.88	1.93	1.62	1.82	1.79
MDP0000122269	Trihelix transcription factor; contains IPR001005 (SANT/Myb domain)	65.93	62.62	73.51	67.35	83.93	80.1	79.12	81.05
MDP0000122273	Cytochrome P450 cinnamate 4-hydroxylase; contains IPR001128 (Cytochrome P450)	55.73	67.66	111.42	78.27	45.59	53.13	58.85	52.52
MDP0000122296	Receptor-like kinase; contains IPR001611 (Leucine-rich repeat), IPR003591 (Leucine-rich repeat, typical subtype), IPR013210 (Leucine-rich repeat-containing N-terminal, type 2), IPR025875 (Leucine rich repeat 4)	0.05	0	0	0.02	0.06	0.11	0.34	0.17
MDP0000122297	Lysine ketoglutarate reductase trans-splicing related 1-like; contains IPR007877 (Protein of unknown function DUF707)	3.2	3.46	2.36	3.01	3.29	4.92	5.57	4.59
MDP0000122304	Gamma-tubulin complex component, putative; contains IPR007259 (Spc97/Spc98)	6.02	6.27	5.02	5.77	7.75	6.45	6.68	6.96
MDP0000122308	Peptidyl-tRNA hydrolase; contains IPR001328 (Peptidyl-tRNA hydrolase)	13.65	9.79	9.33	10.92	5.74	11.43	13.44	10.2
MDP0000122321	Zinc finger protein; contains IPR013087 (Zinc finger C2H2-type/integrase DNA-binding domain), IPR022755 (Zinc finger, double-stranded RNA binding)	23.05	19.61	17.5	20.05	25.92	22.69	18.59	22.4
MDP0000122329	Unknown protein	0.91	4.25	1.3	2.15	0.66	1.45	1.86	1.32
MDP0000122337	Syntaxin-binding protein 2; contains IPR001619 (Sec1-like protein), IPR027482 (Sec1-like, domain 2)	0.11	0	0	0.04	0	0	0	0
MDP0000122340	Hypersensitive induced response protein 4; contains IPR001107 (Band 7 protein)	38.55	30.04	31.59	33.39	40.98	42.56	29.48	37.67
MDP0000122345	Isoprenyl transferase; contains IPR001441 (Decaprenyl diphosphate synthase-like)	2.13	2.6	2.1	2.28	2.69	3.69	3.32	3.23
MDP0000122350	RNA binding protein; contains IPR008395 (Agenet-like domain), IPR014002 (Tudor-like, plant)	3.57	2.98	3.96	3.5	3.4	4.65	2.62	3.56
MDP0000122371	cDNA, clone: J075118M20, full insert sequence; contains IPR006852 (Protein of unknown function DUF616)	2.37	2.06	2.51	2.31	2.05	1.85	2.57	2.16
MDP0000122376	Receptor protein kinase, putative; contains IPR003591 (Leucine-rich repeat, typical subtype), IPR011009 (Protein kinase-like domain), IPR013210 (Leucine-rich repeat-containing N-terminal, type 2)	0.65	0.6	0.61	0.62	0.85	1.01	0.43	0.76
MDP0000122393	Putative carboxyl-terminal proteinase; contains IPR004314 (Domain of unknown function DUF239), IPR025521 (Domain of unknown function DUF4409)	0.67	0	0.91	0.53	0.12	1.31	0.2	0.54
MDP0000122397	Chloroplast lumen common protein family-like protein; contains IPR021825 (Protein of unknown function DUF3411)	3.89	3.69	5.1	4.23	2.92	3.59	5.33	3.95
MDP0000122406	Glutathione-regulated potassium-efflux system protein kefB; contains IPR006153 (Cation/H+ exchanger)	0.47	0.82	0.84	0.71	0.57	1.33	0.48	0.79
MDP0000122413	Unknown protein	1.54	1.29	1.85	1.56	1.07	1.01	0.23	0.77
MDP0000122419	Putative receptor kinase; contains IPR001611 (Leucine-rich repeat), IPR011009 (Protein kinase-like domain)	0.38	0.34	0.46	0.39	0.35	0.77	0.79	0.64
MDP0000122421	RNA polymerase sigma-70 factor; contains IPR014284 (RNA polymerase sigma-70 like domain), IPR016262 (RNA polymerase sigma factor, SigB/SigC/SigD, plastid)	1.37	2.04	1.72	1.71	1.66	1.47	1.64	1.59
MDP0000122432	Single-stranded nucleic acid binding R3H domain protein	11.72	14.33	12.8	12.95	7.11	9.01	15.17	10.43
MDP0000122433	Auxin-regulated protein; contains IPR010369 (Protein of unknown function DUF966)	1.09	0.18	0	0.42	0.19	0.36	0.32	0.29
MDP0000122446	Late embryogenesis abundant protein	0.61	0.71	1.09	0.8	0.37	3.13	0	1.17
MDP0000122452	Magnesium and cobalt efflux protein corC, putative; contains IPR000644 (Cystathionine beta-synthase, core), IPR002550 (Domain of unknown function DUF21), IPR005170 (Transporter-associated domain), IPR016166 (FAD-binding, type 2)	5.59	5.89	4.9	5.46	4.6	4.75	4.91	4.75
MDP0000122458	Oleosin; contains IPR000136 (Oleosin)	0	5.64	9.36	5	0.37	13.39	0.62	4.79
MDP0000122464	Phosphofructokinase, putative; contains IPR000023 (Phosphofructokinase domain), IPR007751 (Domain of unknown function DUF676, lipase-like)	8.56	8.57	7.73	8.29	9.35	9.5	9.35	9.4
MDP0000122465	WD-repeat protein, putative; contains IPR011042 (Six-bladed beta-propeller, TolB-like), IPR015943 (WD40/YVTN repeat-like-containing domain)	3.03	2.22	2.83	2.69	1.49	2.48	2.91	2.29
MDP0000122475	Putative pentatricopeptide repeat-containing protein	0	0	0.84	0.28	0	0	0	0
MDP0000164967	UDP-glycosyltransferase 1; contains IPR002048 (EF-hand domain), IPR002213 (UDP-glucuronosyl/UDP-glucosyltransferase), IPR018247 (EF-Hand 1, calcium-binding site)	0	0	0	0	0	0.12	0	0.04
MDP0000122493	Cytochrome P450; contains IPR001128 (Cytochrome P450)	1.76	1.32	3.2	2.09	2.74	1.69	1.59	2.01
MDP0000122497	Putative stress-induced protein; contains IPR010410 (Protein of unknown function DUF1005)	34.67	54.06	55.19	47.97	31.41	45.05	46.56	41.01
MDP0000122512	Subtilisin-like protease; contains IPR015500 (Peptidase S8, subtilisin-related)	0.23	0.09	0.36	0.23	0.09	0.26	0	0.12
MDP0000122515	Unknown protein	140.74	228.03	150.5	173.09	73.69	239.67	49.65	121
MDP0000122519	Aldo/keto reductase, putative; contains IPR001395 (Aldo/keto reductase), IPR023210 (NADP-dependent oxidoreductase domain)	1.1	2.9	2.63	2.21	0.67	2.2	0.85	1.24
MDP0000122522	Putative Phosphatidylinositol transfer protein sfh5; contains IPR001251 (CRAL-TRIO domain), IPR009038 (GOLD), IPR011074 (CRAL/TRIO, N-terminal domain)	0.17	0.3	1.31	0.59	0	0.29	0.17	0.15
MDP0000122536	Citrate-binding protein; contains IPR008985 (Concanavalin A-like lectin/glucanases superfamily)	0	0	0.72	0.24	0	0	0	0
MDP0000122540	Protein trichome birefringence-like 38; contains IPR025846 (PMR5 N-terminal domain), IPR026057 (PC-Esterase)	16.13	8.97	18.64	14.58	6.96	21.2	24.14	17.43
MDP0000122544	Methyltransferase-like protein; contains IPR002052 (DNA methylase, N-6 adenine-specific, conserved site), IPR007757 (MT-A70-like)	9.01	9.06	9.84	9.3	8.52	7.24	8.68	8.15
MDP0000122554	Putative uncharacterized protein T2E22.10; contains IPR016024 (Armadillo-type fold)	7.91	7.44	6.27	7.21	8.53	6.68	9.83	8.35
MDP0000122556	Pentatricopeptide repeat-containing protein; contains IPR002885 (Pentatricopeptide repeat), IPR011990 (Tetratricopeptide-like helical)	0.4	0.2	0.34	0.31	0.76	0.46	0.59	0.6
MDP0000122562	Putative methylthioribulose-1-phosphate dehydratase/enolase-phosphatase E1; contains IPR001303 (Class II aldolase/adducin N-terminal), IPR017714 (Methylthioribulose-1-phosphate dehydratase), IPR023214 (HAD-like domain), IPR023943 (Enolase-phosphatase E1), IPR027505 (Probable bifunctional methylthioribulose-1-phosphate dehydratase/enolase-phosphatase E1)	40.04	45.31	33.8	39.72	44.29	45.29	32.31	40.63
MDP0000122563	DNA-binding WRKY; VQ; contains IPR008889 (VQ)	129.17	168.34	120.71	139.41	192.78	131.3	125.32	149.8
MDP0000122571	Vacuolar-processing enzyme; contains IPR001096 (Peptidase C13, legumain)	5.68	4.92	9.54	6.71	11.38	7.69	5.07	8.05
MDP0000122593	Calcium-dependent protein kinase, putative; contains IPR011009 (Protein kinase-like domain)	495.74	313.47	378.29	395.83	581.15	364.65	248.46	398.09
MDP0000122611	Flowering time control protein FPA; contains IPR012921 (Spen paralogue and orthologue SPOC, C-terminal)	5.45	3.59	3.99	4.34	4.22	4.82	4.13	4.39
MDP0000122617	Coiled-coil domain-containing protein 94; contains IPR007590 (CWC16 protein)	14.25	11.12	6.94	10.77	12.8	7.22	11.37	10.46
MDP0000122618	Taurine catabolism dioxygenase TauD/TfdA; contains IPR003819 (Taurine catabolism dioxygenase TauD/TfdA)	0.27	0.31	0.63	0.4	1.29	0	0	0.43
MDP0000122624	F-box/LRR-repeat protein; contains IPR001810 (F-box domain, cyclin-like), IPR006553 (Leucine-rich repeat, cysteine-containing subtype)	4.55	5.74	4.69	4.99	5.14	4.68	7.09	5.64
MDP0000122627	Histone chaperone ASF1-like protein; contains IPR006818 (Histone chaperone, ASF1-like)	0	0.18	0	0.06	0	0	0.16	0.05
MDP0000122632	Probable S-acyltransferase; contains IPR001594 (Zinc finger, DHHC-type, palmitoyltransferase)	3.7	0.81	1.66	2.06	2.24	3.43	1.66	2.44
MDP0000122634	Unknown protein	25.58	18.97	15.7	20.08	17.79	17.89	13.83	16.5
MDP0000122641	Retrotransposon protein; contains IPR012340 (Nucleic acid-binding, OB-fold)	0.94	1.26	0.48	0.89	1.3	0.77	0.96	1.01
MDP0000122651	Unc-13-like protein; contains IPR008973 (C2 calcium/lipid-binding domain, CaLB)	4.17	3.26	13.3	6.91	7.59	5.15	2.5	5.08
MDP0000122663	Peroxidase 1; contains IPR010255 (Haem peroxidase)	0	0	0.54	0.18	0	0	0	0
MDP0000122676	Asparagine--tRNA ligase; contains IPR018150 (Aminoacyl-tRNA synthetase, class II (D/K/N)-like)	26.84	30.38	21.33	26.18	22.64	21.38	22.89	22.3
MDP0000122685	Putative WD-repeat protein; contains IPR015943 (WD40/YVTN repeat-like-containing domain), IPR020472 (G-protein beta WD-40 repeat)	10	9.48	8.77	9.42	13.51	9.12	12.41	11.68
MDP0000122690	T5A14.4 protein	95.14	86.38	79.54	87.02	91.26	87.82	101.03	93.37
MDP0000122691	Nuclear transport factor 2; contains IPR018222 (Nuclear transport factor 2, Eukaryote)	0	0.28	0	0.09	0	0.54	0	0.18
MDP0000122708	26S proteasome non-ATPase regulatory subunit; contains IPR000717 (Proteasome component (PCI) domain), IPR019585 (26S proteasome, regulatory subunit Rpn7)	35.9	24.8	30.79	30.5	26.07	30.86	37.53	31.49
MDP0000122716	U-box domain-containing protein; contains IPR016024 (Armadillo-type fold)	2.14	4.11	4.74	3.66	2.59	4.7	2.19	3.16
MDP0000122720	Putative receptor-like protein kinase; contains IPR011009 (Protein kinase-like domain), IPR013320 (Concanavalin A-like lectin/glucanase, subgroup), IPR021720 (Malectin)	0	0.08	0.17	0.08	0.09	0	0.07	0.05
MDP0000122721	DNA gyrase subunit B, putative; contains IPR001241 (DNA topoisomerase, type IIA)	3.64	1.8	3.44	2.96	2.32	4.81	3.15	3.43
MDP0000122724	Non-structural maintenance of chromosomes element 1-like protein; contains IPR011513 (Non-structural maintenance of chromosomes element 1), IPR013083 (Zinc finger, RING/FYVE/PHD-type), IPR014857 (Zinc finger, RING-like)	4.1	3.07	4.9	4.02	4.14	2.34	3.15	3.21
MDP0000122725	Ectonucleoside triphosphate diphosphohydrolase; contains IPR000407 (Nucleoside phosphatase GDA1/CD39)	17.36	22.91	19.25	19.84	19.24	22.12	27.41	22.92
MDP0000122729	tRNA-specific 2-thiouridylase MnmA; contains IPR004506 (tRNA-specific 2-thiouridylase)	8.77	7.75	8.31	8.28	9.63	7.93	7.48	8.35
MDP0000122733	Signal peptide peptidase-like 2; contains IPR003137 (Protease-associated domain, PA), IPR006639 (Peptidase A22, presenilin signal peptide)	17.07	14.28	16.87	16.07	15.42	13.8	14.57	14.6
MDP0000122734	70 kDa heat shock protein; contains IPR013126 (Heat shock protein 70 family)	6.07	3.46	9.94	6.49	3.58	3.43	1.74	2.92
MDP0000122747	G-box binding factor; contains IPR012900 (G-box binding, MFMR)	23.32	26.29	19.7	23.1	30.41	20.78	37.11	29.43
MDP0000122753	MADS box interactor-like	20.27	22.62	25.57	22.82	24.58	26.75	24.41	25.25
MDP0000122760	VIP2 protein	0	2.08	0	0.69	1.08	1.01	0.46	0.85
MDP0000122766	Pentatricopeptide repeat-containing protein, putative; contains IPR002885 (Pentatricopeptide repeat), IPR011990 (Tetratricopeptide-like helical)	0.23	0.09	0.09	0.14	0.09	0.09	0.62	0.27
MDP0000122783	Putative RNA-binding protein; contains IPR011991 (Winged helix-turn-helix DNA-binding domain), IPR012677 (Nucleotide-binding, alpha-beta plait)	2.45	1.54	0.9	1.63	2.06	0.86	2.13	1.68
MDP0000122785	Palmitoyl protein thioesterase family protein; contains IPR002472 (Palmitoyl protein thioesterase)	26.79	18.63	21.31	22.24	21.03	14.86	21.36	19.08
MDP0000122787	Carbonyl reductase-like protein; contains IPR002198 (Short-chain dehydrogenase/reductase SDR)	2.08	1.62	1.24	1.65	2.31	0.99	3.38	2.23
MDP0000122791	24-sterol C-methyltransferase; contains IPR013216 (Methyltransferase type 11), IPR013705 (Sterol methyltransferase C-terminal), IPR025810 (ERGosterol biosynthesis methyltransferase (ERG6) family)	22.64	15.46	19.55	19.22	16.65	16.45	22.17	18.42
MDP0000122792	Receptor-like protein kinase; contains IPR011009 (Protein kinase-like domain)	0.56	2.95	2.23	1.91	0.68	1.91	0.86	1.15
MDP0000122821	Unknown protein	3.48	5.7	7.07	5.42	3.79	0.4	0	1.4
MDP0000122847	9-cis-epoxycarotenoid dioxygenase; contains IPR004294 (Carotenoid oxygenase)	0	0.63	0	0.21	0	0	0	0
MDP0000122849	Protein kinase	0.43	0	2.04	0.82	0	0.97	0	0.32
MDP0000122852	CBS domain protein; contains IPR000644 (Cystathionine beta-synthase, core)	0	1.07	0.55	0.54	0	1.04	0	0.35
MDP0000122856	Aspartyl protease family protein; contains IPR021109 (Aspartic peptidase)	0	0	0	0	0	0	0.52	0.17
MDP0000122884	Glycogenin, putative; contains IPR002495 (Glycosyl transferase, family 8)	0.75	0.79	1.08	0.87	0.55	0.86	0.31	0.57
MDP0000122895	Protein kinase-like protein; contains IPR011009 (Protein kinase-like domain), IPR026839 (Serine/threonine-protein kinase CTR1)	0.44	0.52	0	0.32	0	1.52	0	0.51
MDP0000122897	Sequence-specific DNA binding protein; contains IPR009057 (Homeodomain-like)	1.39	1.46	1.23	1.36	1.69	1.26	1.51	1.49
MDP0000122902	Trigger factor, putative; contains IPR001179 (Peptidyl-prolyl cis-trans isomerase, FKBP-type, domain), IPR027304 (Trigger factor/SurA domain)	7.32	6.6	7.01	6.98	8.34	9.38	8.68	8.8
MDP0000122903	Glycosyltransferase	8.91	8.46	8.26	8.54	6.89	5.78	9.14	7.27
MDP0000122904	Dof zinc finger protein; contains IPR003851 (Zinc finger, Dof-type)	28.34	35.08	29.52	30.98	37.74	17.66	21	25.47
MDP0000122907	TMV-MP30 binding protein 2C	34.49	34.83	39.93	36.42	39.17	37.94	40.78	39.3
MDP0000122908	Disease resistance response protein, putative; contains IPR004265 (Plant disease resistance response protein)	0.12	0	0.14	0.09	0	0	0	0
MDP0000122917	Putative 2,3-bisphosphoglycerate-independent phosphoglycerate mutase; contains IPR005995 (Phosphoglycerate mutase, 2,3-bisphosphoglycerate-independent)	169.53	146.44	138.6	151.52	155.99	144.46	102.94	134.46
MDP0000122920	GCN5-related N-acetyltransferase; contains IPR016181 (Acyl-CoA N-acyltransferase)	1.81	1.68	2.35	1.95	2.11	2.33	2.48	2.31
MDP0000122929	RNA binding protein, putative; contains IPR007930 (Protein of unknown function DUF724), IPR008395 (Agenet-like domain), IPR014002 (Tudor-like, plant)	1.31	1.08	0.63	1.01	0.95	0.6	0.67	0.74
MDP0000122935	SKP1-like protein 1; contains IPR001232 (SKP1 component)	0	0.29	0	0.1	0	0.57	0.77	0.45
MDP0000122949	Pentatricopeptide repeat-containing protein, putative; contains IPR002885 (Pentatricopeptide repeat), IPR011990 (Tetratricopeptide-like helical)	0.54	0.4	0.81	0.58	0.9	0.54	0.56	0.67
MDP0000122951	General transcription factor IIE subunit	51.04	51.11	52.34	51.5	48.35	45.61	41.34	45.1
MDP0000122955	F-box family protein; contains IPR001810 (F-box domain, cyclin-like)	0.2	0	0.12	0.11	0	0.11	0.1	0.07
MDP0000122956	Protein transport protein Sec24-like; contains IPR002035 (von Willebrand factor, type A), IPR006896 (Sec23/Sec24, trunk domain)	32.91	30.44	19.33	27.56	29.41	23.7	31.42	28.18
MDP0000122958	Thaumatin-like protein; contains IPR001938 (Thaumatin)	1492.82	521.14	270.55	761.5	951.67	360.29	844.06	718.67
MDP0000122961	Tir-nbs resistance protein; contains IPR000157 (Toll/interleukin-1 receptor homology (TIR) domain), IPR000767 (Disease resistance protein), IPR001611 (Leucine-rich repeat), IPR002625 (Smr protein/MutS2 C-terminal), IPR002885 (Pentatricopeptide repeat), IPR027417 (P-loop containing nucleoside triphosphate hydrolase)	0.46	0.82	0.45	0.58	0.88	0.49	0.42	0.6
MDP0000122964	Disease resistance gene homolog 9N; contains IPR000767 (Disease resistance protein), IPR027417 (P-loop containing nucleoside triphosphate hydrolase)	0	0.06	0	0.02	0	0	0.05	0.02
MDP0000122965	DNA primase large subunit, putative; contains IPR007238 (DNA primase large subunit, eukaryotic/archaeal), IPR012458 (Protein of unknown function DUF1664)	4.43	4.27	4.16	4.29	4.56	4.79	4.2	4.52
MDP0000122972	WPP domain-interacting tail-anchored protein	5.15	4.34	3.86	4.45	5.25	4.46	4.44	4.72
MDP0000122978	Unknown protein; contains IPR007789 (Protein of unknown function DUF688)	13.4	14.41	8.17	11.99	11.28	4.99	0	5.42
MDP0000122981	Glycogen synthase; contains IPR011835 (Glycogen/starch synthase, ADP-glucose type)	7.71	7.92	7.1	7.58	5.55	4.59	2.8	4.31
MDP0000122984	Unknown protein	4.4	7.36	4.26	5.34	3.81	9.32	4.3	5.81
MDP0000122990	Early nodulin-like protein; contains IPR008972 (Cupredoxin)	0	0	0	0	0.37	0	0	0.12
MDP0000122993	Glutathione s-transferase, putative; contains IPR010987 (Glutathione S-transferase, C-terminal-like), IPR012336 (Thioredoxin-like fold)	1.63	1.91	2.44	1.99	0.99	1.86	0.84	1.23
MDP0000123003	AT5g17280/MKP11_13; contains IPR019180 (Oxidoreductase-like, N-terminal)	17.42	20.84	28.81	22.36	24.27	24.09	18.26	22.21
MDP0000123004	Interferon-induced GTP-binding protein mx, putative; contains IPR000375 (Dynamin central domain), IPR001401 (Dynamin, GTPase domain), IPR022812 (Dynamin), IPR027417 (P-loop containing nucleoside triphosphate hydrolase)	4.44	4.96	14.38	7.93	5.02	6.41	3.54	4.99
MDP0000123011	Unknown protein	0	0	0.2	0.07	0	0.37	0.17	0.18
MDP0000123012	RNA-binding protein; contains IPR012677 (Nucleotide-binding, alpha-beta plait)	2.85	2.86	3.56	3.09	2.81	2.37	2.63	2.6
MDP0000123015	Disease resistance-like protein; contains IPR000767 (Disease resistance protein), IPR001611 (Leucine-rich repeat), IPR027417 (P-loop containing nucleoside triphosphate hydrolase)	0.18	0	0.22	0.13	0.22	0.35	0.38	0.32
MDP0000123018	Ubiquitin fusion degradation protein; contains IPR004854 (Ubiquitin fusion degradation protein UFD1)	22.19	27.08	29.16	26.14	23.83	27.94	28.95	26.91
MDP0000123024	Peptidase S9 prolyl oligopeptidase; contains IPR001375 (Peptidase S9, prolyl oligopeptidase, catalytic domain), IPR011042 (Six-bladed beta-propeller, TolB-like)	44.57	45.69	51.89	47.38	40.79	44.32	52.27	45.79
MDP0000123025	Lon protease homolog; contains IPR003111 (Peptidase S16, lon N-terminal), IPR013785 (Aldolase-type TIM barrel), IPR015947 (PUA-like domain), IPR027065 (Lon protease)	5.68	8.94	9.66	8.09	9.9	6.38	9.84	8.71
MDP0000123026	Unknown protein	0.73	0.21	0.22	0.39	0.88	0.62	0.19	0.56
MDP0000123030	Ferredoxin-fold anticodon-binding domain-containing protein 1; contains IPR019446 (Domain of unknown function DUF2431)	0.12	0	0	0.04	0	0	0	0
MDP0000123037	Glucosidase II beta subunit, putative	0.27	0	0	0.09	0	0	0	0
MDP0000123044	EMBYO FLOWERING 1-like protein	2.56	1.99	1.48	2.01	2.16	1.79	1.83	1.93
MDP0000123045	Tocopherol cyclase; contains IPR025893 (Tocopherol cyclase)	1.78	1.76	2.24	1.93	2.39	1.39	1.44	1.74
MDP0000123046	RING/U-box domain-containing protein	0.3	0	0	0.1	0.36	0	0	0.12
MDP0000123057	Shikimate dehydrogenase, putative; contains IPR013708 (Shikimate dehydrogenase substrate binding, N-terminal), IPR016040 (NAD(P)-binding domain)	0	0	0	0	0	0	0.13	0.04
MDP0000123061	Putative uncharacterized protein OSJNBb0021P10.5	1.24	1.81	2.22	1.76	2.63	2.12	1.91	2.22
MDP0000123077	CM0545.320.nc protein	1.7	1.63	5	2.78	0.56	1.41	2.07	1.35
MDP0000123081	Aldehyde dehydrogenase, putative; contains IPR016161 (Aldehyde/histidinol dehydrogenase)	0	0	0	0	0	0.12	0	0.04
MDP0000123082	Unknown protein	1.41	1.21	1.33	1.32	1.08	2.45	1.9	1.81
MDP0000123085	ABC transporter G family member; contains IPR013525 (ABC-2 type transporter), IPR027417 (P-loop containing nucleoside triphosphate hydrolase)	8.07	12.23	14.75	11.68	17.05	4.67	11.75	11.16
MDP0000123086	U4/U6 small nuclear ribonucleoprotein Prp3; contains IPR010541 (Domain of unknown function DUF1115), IPR013881 (Pre-mRNA-splicing factor 3), IPR027104 (U4/U6 small nuclear ribonucleoprotein Prp3)	32.79	32.4	34.11	33.1	33.04	27.97	33.34	31.45
MDP0000123096	Cell division protein ftsZ, putative; contains IPR000158 (Cell division protein FtsZ)	23.8	23.62	19.92	22.45	14.89	26.43	29.32	23.55
MDP0000123097	Homeobox-leucine zipper protein ATHB-9; contains IPR002913 (START domain), IPR009057 (Homeodomain-like)	0.11	0.69	0	0.27	0.06	0.55	0	0.2
MDP0000123102	Beta-lactamase hydrolase-like protein; contains IPR001279 (Beta-lactamase-like)	67.82	53.34	53.79	58.32	58.75	43.09	52.58	51.47
MDP0000123104	Hydrolase-like protein; contains IPR001279 (Beta-lactamase-like)	46.09	53.41	57.8	52.43	41.09	47.16	64.71	50.99
MDP0000123107	BZIP transcription factor family protein; contains IPR004827 (Basic-leucine zipper domain)	0.39	0	0	0.13	0	0	0	0
MDP0000123130	Unknown protein; contains IPR011989 (Armadillo-like helical)	0.33	1.54	0.39	0.75	0	0	0.34	0.11
MDP0000123133	Short-chain dehydrogenase/reductase; contains IPR002347 (Glucose/ribitol dehydrogenase)	26.23	26.26	24.21	25.57	22.44	29.17	28.72	26.78
MDP0000123134	Nodulin family protein; contains IPR010658 (Nodulin-like), IPR011701 (Major facilitator superfamily), IPR016196 (Major facilitator superfamily domain, general substrate transporter)	0.55	0.28	0.09	0.31	0.19	0.62	0.4	0.4
MDP0000123135	Nodulin family protein; contains IPR010658 (Nodulin-like), IPR016196 (Major facilitator superfamily domain, general substrate transporter)	6.42	7.07	5.33	6.27	5.86	6.28	8.68	6.94
MDP0000123144	V-type proton ATPase 16 kDa proteolipid subunit c1/c3/c5; contains IPR000245 (V-ATPase proteolipid subunit), IPR002379 (V-ATPase proteolipid subunit C-like domain)	15.02	14.87	10.62	13.5	27.2	10.61	24.76	20.86
MDP0000123153	Metallothionein-like protein; contains IPR000347 (Metallothionein, family 15, plant)	2.36	0.69	19.05	7.37	2.86	13.46	1.21	5.84
MDP0000123154	Dihydroorotase; contains IPR006680 (Amidohydrolase 1)	1.81	4.67	5.64	4.04	2.2	3.31	2.61	2.71
MDP0000123158	Unknown protein; contains IPR025715 (Friend of PRMT1 duplication)	17.37	17.98	16.43	17.26	21.07	24.88	24.89	23.61
MDP0000123174	N-acetyltransferase ESCO1	0.68	0.96	0.65	0.76	0.82	0.46	0.7	0.66
MDP0000123181	AAA-ATPase 1-like protein; contains IPR025753 (AAA-type ATPase, N-terminal domain), IPR027417 (P-loop containing nucleoside triphosphate hydrolase)	0	0	0.11	0.04	0	0	0	0
MDP0000123186	Snare protein ykt6, putative; contains IPR011012 (Longin-like domain), IPR011992 (EF-hand-like domain)	0.14	0	0	0.05	0	0.15	0.14	0.1
MDP0000123193	Serine/threonine protein kinase WNK2	3.82	4.25	3.42	3.83	5.32	4.57	8.42	6.1
MDP0000123200	Glucan 1,3-beta-glucosidase; contains IPR008999 (Actin cross-linking), IPR010431 (Fascin), IPR017853 (Glycoside hydrolase, superfamily)	0.09	0.1	0.11	0.1	0	0.1	0.27	0.12
MDP0000123201	Tubulin-specific chaperone E, putative; contains IPR000938 (CAP Gly-rich domain), IPR001611 (Leucine-rich repeat)	13.63	12.67	17.56	14.62	8.32	9.73	9.93	9.33
MDP0000123208	TATA-box binding protein; contains IPR000814 (TATA-box binding protein)	3.12	4.11	1.87	3.03	4.26	1.33	5.6	3.73
MDP0000123229	Unknown protein	0	1.17	10.13	3.77	1.21	1.14	1.53	1.29
MDP0000123248	1-aminocyclopropane 1-carboxylate synthase 4; contains IPR015424 (Pyridoxal phosphate-dependent transferase)	0	0	0.11	0.04	0	0	0	0
MDP0000123252	Ras-related protein Rab-6A; contains IPR001806 (Small GTPase superfamily), IPR005225 (Small GTP-binding protein domain), IPR027417 (P-loop containing nucleoside triphosphate hydrolase)	3.45	3.73	4.44	3.87	4.18	3.63	5.18	4.33
MDP0000123274	Ribosome biogenesis protein wdr12; contains IPR012972 (NLE), IPR015943 (WD40/YVTN repeat-like-containing domain), IPR020472 (G-protein beta WD-40 repeat)	12.47	16.62	13.55	14.21	14.78	15.42	16.91	15.7
MDP0000123284	Phosphatase 2C family protein; contains IPR001932 (Protein phosphatase 2C (PP2C)-like), IPR015655 (Protein phosphatase 2C)	1.96	2.1	3.12	2.39	1.38	1.67	2.68	1.91
MDP0000123286	SnRK1-interacting protein	13.05	10.19	12.81	12.02	12.18	12.98	10.31	11.82
MDP0000123287	Structural maintenance of chromosomes protein	2.41	4.03	1.44	2.63	3.33	3.92	14.82	7.36
MDP0000123291	Cytochrome P450; contains IPR001128 (Cytochrome P450)	0.93	0	0.56	0.5	0.57	2.13	0	0.9
MDP0000123299	Leucine carboxyl methyltransferase domain-containing protein	19.82	14.66	18.71	17.73	16.19	16.89	13.49	15.52
MDP0000123300	High mobility group family; contains IPR011991 (Winged helix-turn-helix DNA-binding domain)	0	0	0.52	0.17	0	0	0	0
MDP0000123310	Protein trichome birefringence-like 41; contains IPR025846 (PMR5 N-terminal domain), IPR026057 (PC-Esterase)	0.46	0.71	0.55	0.57	2.03	1.39	3.9	2.44
MDP0000123318	mRNA cap guanine-N7 methyltransferase; contains IPR004971 (mRNA (guanine-N(7))-methyltransferase domain)	19.83	19.4	12.61	17.28	14.92	16.03	17.26	16.07
MDP0000123324	Asparagine--tRNA ligase 1; contains IPR018150 (Aminoacyl-tRNA synthetase, class II (D/K/N)-like)	4.34	7.2	4.76	5.43	6.14	5.36	5.94	5.81
MDP0000123326	Unknown protein; contains IPR025322 (Protein of unknown function DUF4228)	0	0	0	0	0	0.24	0	0.08
MDP0000123328	Seed maturation protein; contains IPR011333 (BTB/POZ fold), IPR016024 (Armadillo-type fold)	1.75	2.1	1.81	1.89	2.01	1.78	1.51	1.77
MDP0000123343	Disease resistance protein; contains IPR002182 (NB-ARC), IPR027417 (P-loop containing nucleoside triphosphate hydrolase)	0.33	0.78	0.4	0.5	1.21	1.33	0.17	0.9
MDP0000123354	Phosphorylase; contains IPR000811 (Glycosyl transferase, family 35)	50.96	31.35	27.71	36.67	58.23	37.5	34.36	43.36
MDP0000123361	2-dehydro-3-deoxyphosphooctonate aldolase; contains IPR006269 (3-deoxy-8-phosphooctulonate synthase), IPR013785 (Aldolase-type TIM barrel)	0.55	0.22	0.44	0.4	0.89	0.84	1.32	1.02
MDP0000123370	Putative PHD-type zinc finger protein; contains IPR013083 (Zinc finger, RING/FYVE/PHD-type), IPR016181 (Acyl-CoA N-acyltransferase)	5.49	6.59	5.24	5.77	5.04	4.52	5.78	5.11
MDP0000123374	Glutamyl-tRNA(Gln) amidotransferase subunit A; contains IPR000120 (Amidase), IPR011990 (Tetratricopeptide-like helical), IPR023631 (Amidase signature domain)	22.61	22.4	17.73	20.91	24.18	18.93	21.46	21.52
MDP0000123379	Probable receptor-like protein kinase; contains IPR011009 (Protein kinase-like domain), IPR013320 (Concanavalin A-like lectin/glucanase, subgroup)	0.98	0.57	0.44	0.66	0.59	0.42	0.5	0.5
MDP0000123385	Serine/threonine-protein kinase; contains IPR011009 (Protein kinase-like domain)	0	0	0.3	0.1	0	0	0	0
MDP0000123407	B3 domain-containing protein; contains IPR015300 (DNA-binding pseudobarrel domain)	5.22	3.87	2.66	3.92	4.56	3.94	5.05	4.52
MDP0000123409	Transmembrane protein; contains IPR019164 (Protein of unknown function DUF2053, membrane)	11.95	12.16	16.16	13.42	12.11	9.6	15.28	12.33
MDP0000123414	RNA-binding protein; contains IPR012677 (Nucleotide-binding, alpha-beta plait)	19.4	17.23	19.78	18.8	18.71	16.05	13.96	16.24
MDP0000123418	Protein PLANT CADMIUM RESISTANCE 2; contains IPR006461 (Uncharacterised protein family Cys-rich)	15.64	64.99	41.4	40.68	15.43	24.5	5.78	15.24
MDP0000123429	Expansin; contains IPR007118 (Expansin/Lol pI), IPR014733 (Barwin-like endoglucanase)	8.43	8.49	7.86	8.26	7.97	10.38	6.4	8.25
MDP0000123432	Protein phosphatase 2C; contains IPR001932 (Protein phosphatase 2C (PP2C)-like), IPR015655 (Protein phosphatase 2C)	8.27	11.22	11.97	10.49	5.28	9.93	7.6	7.6
MDP0000123451	Alpha/beta-hydrolase	6.69	9.17	3.51	6.46	6.72	5.21	6.53	6.15
MDP0000123455	Harpin-induced protein	1.41	1.18	0.24	0.94	0.98	2.3	0	1.09
MDP0000123462	Pre-mRNA-splicing factor cwc21; contains IPR013170 (mRNA splicing factor, Cwf21)	5.7	4.09	3.74	4.51	6.02	1.68	1.89	3.2
MDP0000123466	Putative auxin response factor 2; contains IPR003311 (AUX/IAA protein), IPR010525 (Auxin response factor), IPR015300 (DNA-binding pseudobarrel domain)	0.57	0.67	1.36	0.87	0.63	1.18	0.48	0.76
MDP0000123469	Ubiquitin carboxyl-terminal hydrolase; contains IPR001394 (Peptidase C19, ubiquitin carboxyl-terminal hydrolase 2)	7.89	6.89	9.24	8.01	5.5	8.81	8.1	7.47
MDP0000123472	Polyadenylate-binding protein family protein; contains IPR012677 (Nucleotide-binding, alpha-beta plait)	26.44	28.44	25.15	26.68	22.51	32.09	23.65	26.08
MDP0000123485	COP9 signalosome complex subunit 8	10.35	6.47	11	9.27	8.93	4.98	10.15	8.02
MDP0000123488	Superoxide dismutase; contains IPR001189 (Manganese/iron superoxide dismutase)	22.77	47.67	72.37	47.6	12.02	119.99	21.22	51.08
MDP0000123505	Ankyrin repeat-containing protein, putative; contains IPR020683 (Ankyrin repeat-containing domain)	0.16	0	0.96	0.37	0	0.55	0	0.18
MDP0000123544	Ubiquitin-conjugating enzyme 31; contains IPR016135 (Ubiquitin-conjugating enzyme/RWD-like)	287.94	247.44	247.32	260.9	286.22	243.12	241.77	257.04
MDP0000123549	Ras GTPase-activating protein-binding protein 1; contains IPR002075 (Nuclear transport factor 2), IPR012677 (Nucleotide-binding, alpha-beta plait)	23.53	26.06	25.49	25.03	22.81	17.7	22.91	21.14
MDP0000123553	START domain-containing protein; contains IPR023393 (START-like domain)	2.37	3.04	3.38	2.93	3.01	2.58	3.48	3.02
MDP0000123555	Mal d 1-associated protein	30.05	20.9	29.48	26.81	19.93	22.49	15.91	19.44
MDP0000123562	Unknown protein	15.62	11.73	13.17	13.51	9.71	10.96	9.04	9.9
MDP0000123565	Disease resistance protein; contains IPR000157 (Toll/interleukin-1 receptor homology (TIR) domain), IPR000767 (Disease resistance protein), IPR001611 (Leucine-rich repeat), IPR025875 (Leucine rich repeat 4), IPR027417 (P-loop containing nucleoside triphosphate hydrolase)	0.18	0	0.14	0.11	0	0.14	0	0.05
MDP0000123566	Calcium-binding protein CML24; contains IPR011992 (EF-hand-like domain)	13.04	14.05	13.09	13.39	11.38	21.11	28.11	20.2
MDP0000123568	Dihydrolipoyllysine-residue succinyltransferase component of 2-oxoglutarate dehydrogenase complex; contains IPR006255 (Dihydrolipoamide succinyltransferase), IPR023213 (Chloramphenicol acetyltransferase-like domain)	99.41	100.94	109.56	103.3	99.33	97.21	114.88	103.81
MDP0000123571	Ras-related protein Rab-5C; contains IPR001806 (Small GTPase superfamily), IPR002041 (Ran GTPase), IPR005225 (Small GTP-binding protein domain), IPR027417 (P-loop containing nucleoside triphosphate hydrolase)	37.69	30.03	37.5	35.07	31.59	32.5	43	35.7
MDP0000123573	Serine O-acetyltransferase 1; contains IPR005881 (Serine O-acetyltransferase)	15.49	26.97	21.42	21.29	17.48	22.88	17.28	19.21
MDP0000123580	Surface antigen (D15) (Precursor); contains IPR000184 (Bacterial surface antigen (D15))	8.06	4.72	4.5	5.76	5.05	7.81	10.75	7.87
MDP0000123589	Alcohol acetyltransferase; contains IPR003480 (Transferase), IPR023213 (Chloramphenicol acetyltransferase-like domain)	0	0	0.24	0.08	0	0	0	0
MDP0000123602	Myb family transcription factor-related protein; contains IPR025756 (MYB-CC type transcription factor, LHEQLE-containing domain)	0	0.3	0.3	0.2	0.61	1.15	0	0.59
MDP0000123604	Antiholin-like protein LrgB; contains IPR007300 (LrgB-like protein)	9.24	5.96	11.05	8.75	7.39	10.05	9.71	9.05
MDP0000123611	Arabidopsis thaliana genomic DNA, chromosome 5, P1 clone:MOK16; contains IPR007608 (Senescence regulator)	0.33	2.35	1.4	1.36	1.01	0.57	0.69	0.76
MDP0000123619	DNA primase large subunit, putative; contains IPR007238 (DNA primase large subunit, eukaryotic/archaeal), IPR012458 (Protein of unknown function DUF1664)	4.32	4.13	4.73	4.39	5.17	5.2	4.19	4.85
MDP0000123621	Putative 3'-5' exoribonuclease; contains IPR001900 (Ribonuclease II/R), IPR012340 (Nucleic acid-binding, OB-fold), IPR022966 (Ribonuclease II/R, conserved site)	4.66	3.96	3.78	4.13	2.64	4.39	3.82	3.62
MDP0000123626	Myosin-1	0.08	0.18	0.09	0.12	0	0	0.23	0.08
MDP0000123632	RNA-binding protein, putative; contains IPR009818 (Ataxin-2, C-terminal), IPR012677 (Nucleotide-binding, alpha-beta plait)	21.8	16.3	17.01	18.37	18	16.4	20.96	18.45
MDP0000202898	UDP-glycosyltransferase 1; contains IPR002213 (UDP-glucuronosyl/UDP-glucosyltransferase)	1.49	4.07	1.9	2.49	2.05	4.19	0.51	2.25
MDP0000123645	F-box protein GID2; contains IPR001810 (F-box domain, cyclin-like)	0	0	0.34	0.11	0	0.33	0	0.11
MDP0000123646	BRCA1-A complex subunit BRE; contains IPR010358 (Brain/reproductive organ-expressed protein)	10.71	10.55	6.91	9.39	9.9	8.82	7.15	8.62
MDP0000123647	BRCA1-A complex subunit BRE; contains IPR010358 (Brain/reproductive organ-expressed protein)	15.91	13.98	12.69	14.19	12.28	10.72	12.5	11.83
MDP0000123650	Mitochondrial import receptor subunit TOM22; contains IPR005683 (Mitochondrial outer membrane translocase complex, subunit Tom22)	37.3	41.61	36.1	38.34	42	22.78	45.13	36.64
MDP0000123659	Probable sugar phosphate/phosphate translocator; contains IPR004853 (Domain of unknown function DUF250)	34.07	29.3	21.66	28.34	36.35	36.14	37.85	36.78
MDP0000123665	6-phosphofructokinase; contains IPR000023 (Phosphofructokinase domain)	5.58	4.76	5.67	5.34	5.95	4.44	3.47	4.62
MDP0000123667	6-phosphofructokinase; contains IPR000023 (Phosphofructokinase domain), IPR022953 (Phosphofructokinase)	6.69	6.79	8.74	7.41	7.24	6.71	5.4	6.45
MDP0000123668	Putative auxin response factor 2; contains IPR015300 (DNA-binding pseudobarrel domain)	0	0	0.28	0.09	0	0.27	0	0.09
MDP0000123671	Mitochondrial carrier protein, expressed; contains IPR018108 (Mitochondrial substrate/solute carrier), IPR023395 (Mitochondrial carrier domain)	10.96	8.37	7.51	8.95	13.15	9.83	6.7	9.89
MDP0000123673	CUGBP Elav-like family member 5; contains IPR012677 (Nucleotide-binding, alpha-beta plait)	9.1	8.17	11.5	9.59	10.86	9.79	11.75	10.8
MDP0000123675	Dihydroflavonol reductase; contains IPR001509 (NAD-dependent epimerase/dehydratase), IPR016040 (NAD(P)-binding domain)	1.8	2.38	4.58	2.92	1.09	1.54	1.16	1.26
MDP0000123680	Homeobox protein BEL1 homolog	13.76	20.02	19.64	17.81	31.77	20.76	9.57	20.7
MDP0000123687	Beta-1,3-galactosyl-O-glycosyl-glycoprotein beta-1,6-N-acetylglucosaminyltransferase; contains IPR003406 (Glycosyl transferase, family 14)	22.48	15.55	18.25	18.76	15.34	18.48	17.06	16.96
MDP0000123699	PHD finger protein; contains IPR013083 (Zinc finger, RING/FYVE/PHD-type)	1.92	1.52	1.88	1.77	1.74	1.48	1.05	1.42
MDP0000123700	rRNA-processing protein UTP23-like protein; contains IPR006984 (Protein of unknown function DUF652)	2.29	2.55	1.92	2.25	2.5	1.57	0.82	1.63
MDP0000123708	Auxin-induced protein 5NG4, putative	0	0	0	0	0.77	0	0	0.26
MDP0000123709	Voltage-gated potassium channel beta subunit; contains IPR001395 (Aldo/keto reductase), IPR023210 (NADP-dependent oxidoreductase domain)	7.81	5.57	6.09	6.49	3.3	2.71	6.28	4.1
MDP0000123719	Transcription factor	15.37	14.29	16.25	15.3	14.95	18.4	11.74	15.03
MDP0000123732	DNA-binding protein; contains IPR005175 (Domain of unknown function DUF296)	1.02	0.4	0.68	0.7	0.27	1.03	0.35	0.55
MDP0000123745	Far-red impaired responsive (FAR1) family protein; contains IPR004330 (FAR1 DNA binding domain)	4.98	4.63	3.7	4.44	6.04	2.74	3.88	4.22
MDP0000123747	2-isopropylmalate synthase 1; contains IPR013785 (Aldolase-type TIM barrel)	1.82	14.7	11.53	9.35	3.75	29.56	3.46	12.26
MDP0000123759	Phycoerythrobilin:ferredoxin oxidoreductase; contains IPR009249 (Ferredoxin-dependent bilin reductase)	10.14	5.42	5.75	7.1	9.93	8.32	9.32	9.19
MDP0000123760	Tir-nbs-lrr resistance protein; contains IPR000157 (Toll/interleukin-1 receptor homology (TIR) domain), IPR000767 (Disease resistance protein), IPR002639 (Urease accessory protein UreF), IPR027417 (P-loop containing nucleoside triphosphate hydrolase)	0.24	0.19	0.19	0.21	0.1	0.09	0.08	0.09
MDP0000123768	Lipid A export ATP-binding/permease protein MsbA; contains IPR011527 (ABC transporter, transmembrane domain, type 1), IPR027417 (P-loop containing nucleoside triphosphate hydrolase)	0	0	0.04	0.01	0	0.04	0	0.01
MDP0000123771	1,4-alpha-glucan branching enzyme II; contains IPR013780 (Glycosyl hydrolase, family 13, all-beta), IPR015902 (Glycoside hydrolase, family 13), IPR017853 (Glycoside hydrolase, superfamily)	11.01	11.93	10.61	11.18	11.75	11.24	13.83	12.27
MDP0000123780	1,2-dihydroxy-3-keto-5-methylthiopentene dioxygenase 2; contains IPR004313 (Acireductone dioxygenase ARD family)	77.49	81.12	67.2	75.27	82.27	62.79	52.45	65.84
MDP0000123799	Zinc finger-homeodomain protein 3; contains IPR006456 (ZF-HD homeobox protein, Cys/His-rich dimerisation domain), IPR009057 (Homeodomain-like)	0.16	0	0.19	0.12	0	0	0	0
MDP0000123802	Pentatricopeptide repeat-containing protein 11; contains IPR002885 (Pentatricopeptide repeat)	1.65	2.9	1.76	2.1	1.67	1.36	1.51	1.51
MDP0000123805	TIR-NBS-LRR-type disease resistance-like protein	0	0.25	0.25	0.17	0	0	0	0
MDP0000123807	Unknown protein	2.04	2.39	6.09	3.51	3.71	3.1	2.79	3.2
MDP0000123816	Auxin-responsive protein; contains IPR003311 (AUX/IAA protein)	1.25	0.98	0.25	0.83	2.78	0.48	0.21	1.16
MDP0000123817	Auxin-induced protein 6B; contains IPR003676 (Auxin responsive SAUR protein)	0.29	0.68	0	0.32	0.71	0.66	0	0.46
MDP0000123818	GDSL esterase/lipase; contains IPR001087 (Lipase, GDSL)	0.29	0.84	0	0.38	0	3.26	0.29	1.18
MDP0000123823	Protein IQ-DOMAIN 32; contains IPR000048 (IQ motif, EF-hand binding site)	13.67	15.21	16.48	15.12	15.06	19.88	12.75	15.9
MDP0000123825	Pentatricopeptide repeat-containing protein; contains IPR002885 (Pentatricopeptide repeat)	2.3	4.9	8.08	5.09	2.29	5.39	3.61	3.76
MDP0000123828	Protein little zipper 2	0	0.45	0.92	0.46	0	0.44	0	0.15
MDP0000123832	Monooxygenase; contains IPR003042 (Aromatic-ring hydroxylase-like)	10.69	8.52	7.11	8.77	8.02	9.8	6.67	8.16
MDP0000123837	Putative histidine-containing phosphotransfer protein 3b; contains IPR008207 (Signal transduction histidine kinase, phosphotransfer (Hpt) domain)	26.33	22.99	19.66	22.99	25.55	19.11	25.23	23.3
MDP0000123845	Splicing factor U2af large subunit B	0.08	0.19	0.5	0.26	0.71	0.19	0.51	0.47
MDP0000123867	GDSL esterase/lipase; contains IPR013831 (SGNH hydrolase-type esterase domain)	0	0	0	0	0	0	0.19	0.06
MDP0000123873	MYB transcription factor; contains IPR009057 (Homeodomain-like)	0.13	0.15	0	0.09	0	0.14	0	0.05
MDP0000123874	Putative DAG protein	20.28	4.57	1.87	8.91	1.89	10.23	14.01	8.71
MDP0000123879	Fiber protein Fb34; contains IPR009606 (Protein of unknown function DUF1218)	12.63	11.84	11.33	11.93	9.45	12	7.78	9.74
MDP0000123888	WRKY transcription factor, putative; contains IPR003657 (DNA-binding WRKY)	0.7	3.58	1.97	2.08	0	1.07	0.24	0.44
MDP0000123890	DAG protein, putative	25.32	25.13	18.51	22.99	26.45	20.26	28.71	25.14
MDP0000123893	Transcription factor, putative; contains IPR011598 (Myc-type, basic helix-loop-helix (bHLH) domain)	3.28	5.98	3.92	4.39	4.2	6.44	9.17	6.6
MDP0000123894	Transcription factor, putative; contains IPR011598 (Myc-type, basic helix-loop-helix (bHLH) domain)	3.28	5.98	3.92	4.39	3.76	6.44	9.17	6.46
MDP0000123907	MLO-like protein; contains IPR004326 (Mlo-related protein)	0.08	0.09	0.19	0.12	0	0.45	0	0.15
MDP0000123910	L-threonine 3-dehydrogenase; contains IPR002085 (Alcohol dehydrogenase superfamily, zinc-type), IPR016040 (NAD(P)-binding domain), IPR020843 (Polyketide synthase, enoylreductase)	2.62	3.37	1.94	2.64	0.15	4.99	5.13	3.42
MDP0000123912	Peptidoglycan-binding LysM domain-containing protein; contains IPR018392 (Peptidoglycan-binding lysin domain)	0	0	0	0	0	1.43	0	0.48
MDP0000123918	Pentatricopeptide repeat-containing protein; contains IPR002885 (Pentatricopeptide repeat), IPR011990 (Tetratricopeptide-like helical)	0.68	0.44	0.18	0.43	0.46	0.26	0.78	0.5
MDP0000123919	TCP family transcription factor; contains IPR005333 (Transcription factor, TCP)	1.54	2.11	1.54	1.73	2.03	1.47	0.79	1.43
MDP0000123923	Structure-specific endonuclease subunit SLX1; contains IPR000305 (GIY-YIG nuclease superfamily)	10.99	11.82	6.97	9.93	8.7	12.02	6.45	9.06
MDP0000123927	Cyclin D; contains IPR013763 (Cyclin-like)	18.18	17.89	13.77	16.61	17.64	16.59	17.05	17.09
MDP0000123956	Ring finger protein, putative; contains IPR013083 (Zinc finger, RING/FYVE/PHD-type)	3.31	3.36	2.51	3.06	3.22	3.4	3.74	3.45
MDP0000123958	Flap endonuclease 1; contains IPR006084 (XPG/Rad2 endonuclease)	4.67	5.25	4.07	4.66	4.25	3.88	3.9	4.01
MDP0000123979	Purine transporter, putative; contains IPR006043 (Xanthine/uracil/vitamin C permease)	0.08	0	0	0.03	0	0	0.42	0.14
MDP0000123980	Phosphopantothenoylcysteine decarboxylase; contains IPR003382 (Flavoprotein)	11.26	10.75	7.98	10	7.59	9.51	3.85	6.98
MDP0000123981	U4/U6 small nuclear ribonucleoprotein Prp31, putative; contains IPR002687 (Nop domain), IPR012976 (NOSIC), IPR019175 (Prp31 C-terminal), IPR027105 (U4/U6 small nuclear ribonucleoprotein Prp31)	15.69	17.94	20.41	18.01	13.54	17.57	19.04	16.72
MDP0000123982	Transmembrane protein 87B; contains IPR000583 (Class II glutamine amidotransferase domain), IPR009637 (Transmembrane receptor, eukaryota)	2.47	1.45	1.24	1.72	1.73	1.78	2.54	2.02
MDP0000123987	Dimethylaniline monooxygenase, putative; contains IPR020946 (Flavin monooxygenase-like)	3.8	3.95	4.24	4	5.87	3.74	1.6	3.74
MDP0000123988	Cytochrome P450; contains IPR001128 (Cytochrome P450)	0	0.16	0	0.05	0	0	0.14	0.05
MDP0000123993	Cinnamyl alcohol dehydrogenase; contains IPR002085 (Alcohol dehydrogenase superfamily, zinc-type), IPR016040 (NAD(P)-binding domain), IPR020843 (Polyketide synthase, enoylreductase)	2.03	3.72	2.58	2.78	2.16	1.74	5.35	3.08
MDP0000123996	Clathrin assembly protein, putative	6.65	8.46	10.45	8.52	6.68	5.85	7.61	6.71
MDP0000123998	Clathrin assembly protein, putative; contains IPR008942 (ENTH/VHS), IPR011417 (AP180 N-terminal homology (ANTH) domain)	2.47	3.59	3.31	3.12	3.12	2.26	3.86	3.08
MDP0000124002	Prostaglandin E synthase; contains IPR010987 (Glutathione S-transferase, C-terminal-like), IPR012336 (Thioredoxin-like fold)	1.01	1.69	1.21	1.3	0.7	0.49	0.74	0.64
MDP0000124006	Lipid A export ATP-binding/permease protein MsbA; contains IPR011527 (ABC transporter, transmembrane domain, type 1), IPR027417 (P-loop containing nucleoside triphosphate hydrolase)	0.14	0.34	0.3	0.26	0.31	0.94	0.55	0.6
MDP0000124008	Unknown protein	289.29	229.03	258.57	258.96	411.39	280.99	580.43	424.27
MDP0000124012	Ubiquitin-conjugating enzyme E2 16; contains IPR016135 (Ubiquitin-conjugating enzyme/RWD-like), IPR023313 (Ubiquitin-conjugating enzyme, active site)	23.71	22.68	21.02	22.47	25.4	22.98	23.32	23.9
MDP0000124013	Short-chain dehydrogenase/reductase SDR; contains IPR002347 (Glucose/ribitol dehydrogenase)	5.28	8.01	10.04	7.78	6.2	10.66	5.24	7.37
MDP0000124015	Unknown protein	14.4	16.07	13.25	14.57	16.02	11.28	13.93	13.74
MDP0000124016	Putative uncharacterized protein (Precursor)	10.92	9.43	9.51	9.95	11.85	9.73	6.69	9.42
MDP0000124019	Transcription factor, putative; contains IPR011598 (Myc-type, basic helix-loop-helix (bHLH) domain)	24.67	27.43	29.39	27.16	25.18	29.07	23.87	26.04
MDP0000124023	DNA ligase; contains IPR012308 (DNA ligase, ATP-dependent, N-terminal)	17.82	7.2	11.02	12.01	9.69	7.01	8.83	8.51
MDP0000124034	Low temperature viability protein	16.22	19.38	16.03	17.21	13.15	16.51	13.76	14.47
MDP0000124047	2-oxoisovalerate dehydrogenase E1 component, beta subunit; contains IPR005475 (Transketolase-like, pyrimidine-binding domain), IPR009014 (Transketolase, C-terminal/Pyruvate-ferredoxin oxidoreductase, domain II)	70.49	60.48	38.36	56.44	55.92	36.45	41.91	44.76
MDP0000124048	YTH domain family protein; contains IPR007275 (YTH domain)	19.51	22.33	12.45	18.1	22.67	15.23	20.61	19.5
MDP0000124049	Myb transcription factor-like protein; contains IPR009057 (Homeodomain-like)	0	0.15	0	0.05	0.15	0.58	0.13	0.29
MDP0000124053	Myb family transcription factor; contains IPR009057 (Homeodomain-like), IPR025756 (MYB-CC type transcription factor, LHEQLE-containing domain)	8.09	7.41	23.38	12.96	12.84	13.25	9.96	12.02
MDP0000124057	BHLH domain class transcription factor; contains IPR025610 (Transcription factor MYC/MYB N-terminal)	7.98	7.3	7.22	7.5	13.7	6.44	9.19	9.78
MDP0000124063	Pentatricopeptide (PPR) repeat-containing protein-like	50.05	43.77	53.9	49.24	79.94	61.21	27.44	56.2
MDP0000124065	Pentatricopeptide (PPR) repeat-containing protein-like	515.92	798.5	794.29	702.9	651.05	682.51	452.52	595.36
MDP0000124066	SelT-like protein; contains IPR011893 (Selenoprotein, Rdx type), IPR012336 (Thioredoxin-like fold)	0.2	0.46	0	0.22	0.24	0	0.41	0.22
MDP0000124067	Syntaxin-binding protein 5-like protein; contains IPR001388 (Synaptobrevin)	2.3	3.22	2.33	2.62	2.04	4.14	4.19	3.46
MDP0000124069	Unknown protein	139.52	236.87	219.96	198.78	108.78	158.63	87.82	118.41
MDP0000124078	WD-40 repeat family protein; contains IPR015943 (WD40/YVTN repeat-like-containing domain)	2.85	2.8	4.9	3.52	2.9	2.99	2.8	2.9
MDP0000124089	Histidine decarboxylase; contains IPR002129 (Pyridoxal phosphate-dependent decarboxylase), IPR015424 (Pyridoxal phosphate-dependent transferase)	62.6	71.46	52.17	62.08	99.83	114.1	67.43	93.79
MDP0000124102	Polyadenylate-binding protein, putative; contains IPR006515 (Polyadenylate binding protein, human types 1, 2, 3, 4), IPR012677 (Nucleotide-binding, alpha-beta plait)	158.75	174.17	136.04	156.32	153.38	135.09	133.23	140.57
MDP0000124103	N-hydroxycinnamoyl/benzoyltransferase 6; contains IPR003480 (Transferase), IPR023213 (Chloramphenicol acetyltransferase-like domain)	3.28	4.92	3.18	3.79	2.36	3.62	2	2.66
MDP0000124107	Pollen allergen Che a 1, putative; contains IPR006041 (Pollen Ole e 1 allergen/extensin)	0	0	0	0	0.33	0	0	0.11
MDP0000124114	Ribosomal protein L19; contains IPR000196 (Ribosomal protein L19/L19e domain), IPR023638 (Ribosomal protein L19/L19e conserved site)	230.01	273.45	267.26	256.91	234.89	245.18	223.89	234.65
MDP0000124126	Peroxisomal membrane protein PEX16-like; contains IPR013919 (Peroxisome membrane protein, Pex16)	5.87	4.48	5.22	5.19	4.14	7.94	5.88	5.99
MDP0000124127	Peroxisomal membrane protein PEX16; contains IPR013919 (Peroxisome membrane protein, Pex16)	4.53	5.9	5.9	5.44	4.77	5.86	6.1	5.58
MDP0000124128	RING-box protein; contains IPR013083 (Zinc finger, RING/FYVE/PHD-type)	158.48	168.27	277.67	201.47	158.1	216.26	165.82	180.06
MDP0000124134	Unknown protein	0.94	0.55	2.81	1.43	0.57	1.34	0	0.64
MDP0000124144	Alphavirus core protein family; contains IPR021825 (Protein of unknown function DUF3411)	25.2	45.33	44.3	38.28	26.56	43.27	46.96	38.93
MDP0000124150	Homeobox protein knotted-1-like protein; contains IPR005540 (KNOX1)	79.1	84.28	73.66	79.01	105.49	56.2	70.83	77.51
MDP0000124152	Serine/arginine rich splicing factor, putative; contains IPR012677 (Nucleotide-binding, alpha-beta plait)	6.88	11.94	7.01	8.61	6.18	4.94	4.97	5.36
MDP0000124158	V-type proton ATPase subunit G1; contains IPR005124 (Vacuolar (H+)-ATPase G subunit)	228.25	189.47	210.8	209.51	192.05	174.58	174.63	180.42
MDP0000124161	Metal tolerance protein; contains IPR002524 (Cation efflux protein), IPR027469 (Cation efflux protein transmembrane domain), IPR027470 (Cation efflux protein cytoplasmic domain)	1.21	0.71	1.44	1.12	1.71	1.15	0.83	1.23
MDP0000124168	Signal peptide peptidase family protein; contains IPR006639 (Peptidase A22, presenilin signal peptide)	14.29	12.15	18.27	14.9	17.85	15.5	14.39	15.91
MDP0000124170	Glutamate receptor; contains IPR001320 (Ionotropic glutamate receptor)	0	0	0	0	0	0.15	0.14	0.1
MDP0000124187	RING finger and CHY zinc finger domain-containing protein 1; contains IPR004039 (Rubredoxin-type fold), IPR013083 (Zinc finger, RING/FYVE/PHD-type), IPR017921 (Zinc finger, CTCHY-type)	5.99	5.1	3.04	4.71	2.86	2.69	2.24	2.6
MDP0000124196	Potassium channel; contains IPR003280 (Two pore domain potassium channel)	7.84	12.04	10.83	10.24	7.82	7.84	10.64	8.77
MDP0000124203	Nicotiana lesion-inducing like; contains IPR008637 (HR-like lesion-inducer)	79.05	63.29	71.13	71.16	59.07	71.17	87.57	72.6
MDP0000124204	Nicotiana lesion-inducing like; contains IPR008637 (HR-like lesion-inducer)	25.18	30.23	24.65	26.69	19.85	21.71	27.62	23.06
MDP0000124211	Putative auxin-independent growth promoter; 88924-91907; contains IPR019378 (GDP-fucose protein O-fucosyltransferase)	3.85	3.22	3.58	3.55	2.67	2.23	2.63	2.51
MDP0000124220	Nudix hydrolase; contains IPR015375 (NADH pyrophosphatase-like, N-terminal)	39.19	50.93	49.66	46.59	41.86	44.91	37.63	41.47
MDP0000124233	Inter-alpha-trypsin inhibitor heavy chain H3; contains IPR002035 (von Willebrand factor, type A), IPR013083 (Zinc finger, RING/FYVE/PHD-type)	1.31	2.48	2.83	2.21	1.21	1.85	1.98	1.68
MDP0000124243	Histone H1; contains IPR005818 (Histone H1/H5)	0	0	0.51	0.17	0	0.97	0	0.32
MDP0000124249	Cbs domain protein; contains IPR000644 (Cystathionine beta-synthase, core)	216.68	253.05	173.51	214.41	199.78	225.46	192.79	206.01
MDP0000124254	Unknown protein	0.28	0.33	0	0.2	0	0	0	0
MDP0000124256	Nudix hydrolase; contains IPR003293 (Nudix hydrolase 6-like), IPR012337 (Ribonuclease H-like domain)	2.24	2.45	1.64	2.11	1.49	0.66	0.67	0.94
MDP0000124269	DDB1-and CUL4-associated factor	2.12	2.97	1.01	2.03	1.54	0.96	2.17	1.56
MDP0000124277	Shikimate dehydrogenase, putative; contains IPR013708 (Shikimate dehydrogenase substrate binding, N-terminal), IPR013785 (Aldolase-type TIM barrel), IPR016040 (NAD(P)-binding domain)	3.82	3.58	5.08	4.16	2.51	1.86	4.59	2.99
MDP0000124281	Phosphate-induced (Phi-1) protein, putative; contains IPR006766 (Phosphate-induced protein 1), IPR015943 (WD40/YVTN repeat-like-containing domain)	1.47	0.96	1.76	1.4	1.19	2.24	1.18	1.54
MDP0000124290	Beta-glucosidase; contains IPR001360 (Glycoside hydrolase, family 1), IPR017853 (Glycoside hydrolase, superfamily)	21.9	12.89	9.25	14.68	14	11.93	8.72	11.55
MDP0000124296	Aldo/keto reductase; contains IPR001395 (Aldo/keto reductase), IPR015939 (Fumarate reductase/succinate dehydrogenase flavoprotein-like, C-terminal), IPR023210 (NADP-dependent oxidoreductase domain)	1.12	2.23	3.22	2.19	4.08	3.96	5.29	4.44
MDP0000124297	Lag1 longevity assurance-like 3; contains IPR016439 (Longevity assurance, LAG1/LAC1)	5.7	7.05	5.12	5.96	5.57	5.24	7.81	6.21
MDP0000124298	F-box/LRR-repeat protein; contains IPR001810 (F-box domain, cyclin-like)	0	0	0.23	0.08	0	0	0	0
MDP0000124301	Response regulator 8; contains IPR009057 (Homeodomain-like), IPR011006 (CheY-like superfamily), IPR017053 (Response regulator, plant B-type)	13.36	12.56	11.6	12.51	9.8	9.51	13.28	10.86
MDP0000124326	Protein kinase; contains IPR011009 (Protein kinase-like domain), IPR015784 (Serine/threonine-protein kinase, ATN1-like)	0.26	2.75	1.87	1.63	1.58	1.19	1.07	1.28
MDP0000124327	Mannosyl-oligosaccharide 1,2-alpha-mannosidase IA, putative; contains IPR001382 (Glycoside hydrolase, family 47)	3.5	2.46	4.19	3.38	4.25	4.79	3.6	4.21
MDP0000124356	Fatty acid oxidation complex subunit alpha; contains IPR001753 (Crotonase superfamily), IPR018376 (Enoyl-CoA hydratase/isomerase, conserved site)	0.4	0.94	0.48	0.61	0.98	1.07	0.55	0.87
MDP0000124365	Diphthamide biosynthesis protein 2 containing protein expressed	6.36	1.24	5.07	4.22	7.07	2.42	5.98	5.16
MDP0000124371	Integral membrane protein like; contains IPR004853 (Domain of unknown function DUF250)	39.74	36.38	28.7	34.94	33.98	33.8	49.72	39.17
MDP0000124372	U-box domain-containing protein 24; contains IPR013083 (Zinc finger, RING/FYVE/PHD-type), IPR016024 (Armadillo-type fold)	0.32	0.38	0.39	0.36	0.13	0.12	0.33	0.19
MDP0000124375	Thylakoid lumenal 16.5 kDa protein	4.56	3.12	3.41	3.7	6.45	6.07	0.59	4.37
MDP0000124382	Homeobox-leucine zipper protein ROC7; contains IPR002913 (START domain)	0.14	0	0	0.05	0	0.16	0	0.05
MDP0000124388	PHD finger protein ALFIN-LIKE 4; contains IPR013083 (Zinc finger, RING/FYVE/PHD-type), IPR021998 (Protein of unknown function DUF3594)	10.45	10.07	10.28	10.27	9.81	13.07	12.12	11.67
MDP0000124390	Ubiquitin-associated uba/ubx domain-containing protein, putative; contains IPR006567 (PUG domain), IPR018997 (PUB domain)	11.37	10.05	8.72	10.05	7.81	7.59	8.37	7.92
MDP0000124391	IQ-domain 17; contains IPR025064 (Domain of unknown function DUF4005)	4.41	6.57	5.56	5.51	5.06	6.39	3.31	4.92
MDP0000124402	Calcium-binding EF hand family protein; contains IPR011992 (EF-hand-like domain)	5.83	3.42	5.98	5.08	4.55	5.38	3.28	4.4
MDP0000124406	Elongation factor 4; contains IPR005225 (Small GTP-binding protein domain), IPR006297 (Elongation factor 4), IPR027417 (P-loop containing nucleoside triphosphate hydrolase)	2.21	2.76	2.2	2.39	2.86	4.62	3.55	3.68
MDP0000124410	DNA/RNA-binding protein KIN17	0	0	0	0	0.26	0	0	0.09
MDP0000124415	Beta-glucosidase D4; contains IPR001360 (Glycoside hydrolase, family 1), IPR017853 (Glycoside hydrolase, superfamily)	0.21	0.24	0	0.15	0	0	0	0
MDP0000124417	Adenylate kinase; contains IPR000850 (Adenylate kinase), IPR027417 (P-loop containing nucleoside triphosphate hydrolase)	20.76	20.76	18.84	20.12	14.52	17.1	16.49	16.04
MDP0000124420	Unknown protein	0	0.3	0	0.1	0	0	0	0
MDP0000124428	Regulator of chromosome condensation domain-containing protein; contains IPR009091 (Regulator of chromosome condensation 1/beta-lactamase-inhibitor protein II)	3.61	5.26	4.74	4.54	1.71	3.62	2.08	2.47
MDP0000124429	MADS box transcription factor; contains IPR002487 (Transcription factor, K-box)	0.22	0	0.53	0.25	0	1.27	0	0.42
MDP0000124433	Protein HASTY 1; contains IPR013598 (Exportin-1/Importin-beta-like)	0.84	1.15	1.01	1	1.02	0.64	1.15	0.94
MDP0000124449	Brca1 associated ring domain, putative; contains IPR001357 (BRCT domain), IPR013083 (Zinc finger, RING/FYVE/PHD-type)	0.19	0	0.08	0.09	0	0.15	0.13	0.09
MDP0000124454	Lysine-specific histone demethylase-like protein; contains IPR002937 (Amine oxidase), IPR007526 (SWIRM domain)	0.11	0.4	0.81	0.44	0.28	0.39	0.93	0.53
MDP0000124455	Unknown protein; contains IPR019320 (Uncharacterised protein family UPF0402)	2.6	2.92	2.98	2.83	2.76	2.1	3.67	2.84
MDP0000124464	Membrane protein-like	15.68	21.27	21.06	19.34	22.69	24.79	20.34	22.61
MDP0000124477	UPF0505 protein C16orf62-like	3.19	1	3.3	2.5	1.29	4.85	2.84	2.99
MDP0000124481	SKP1-interacting partner 15; contains IPR001810 (F-box domain, cyclin-like), IPR011043 (Galactose oxidase/kelch, beta-propeller)	15.42	21.1	15.65	17.39	13.68	14.48	12.64	13.6
MDP0000124490	Gamma-tocopherol methyltransferase	17.38	13.79	20.11	17.09	17.68	26.85	15.54	20.02
MDP0000124491	Histone deacetylase 2a, putative; contains IPR007087 (Zinc finger, C2H2)	21.67	27.95	26.57	25.4	20.62	24.08	20.98	21.89
MDP0000124492	Splicing factor U2af 38 kDa subunit; contains IPR009145 (U2 auxiliary factor small subunit), IPR012677 (Nucleotide-binding, alpha-beta plait)	90.24	74.1	78.69	81.01	82.69	82.95	74.3	79.98
MDP0000124500	Receptor kinase-like protein; contains IPR009091 (Regulator of chromosome condensation 1/beta-lactamase-inhibitor protein II), IPR011009 (Protein kinase-like domain), IPR013320 (Concanavalin A-like lectin/glucanase, subgroup)	1.49	2.01	3.17	2.22	1.41	1.64	3.8	2.28
MDP0000124502	Aminoacylase-1, putative; contains IPR002933 (Peptidase M20)	292.42	203.4	176.93	224.25	243.16	176.05	171.67	196.96
MDP0000124503	Receptor-like protein kinase; contains IPR011009 (Protein kinase-like domain)	3.14	4.91	2.3	3.45	3.6	3.78	6.81	4.73
MDP0000124507	Phosphofructokinase, putative; contains IPR000023 (Phosphofructokinase domain), IPR012004 (Pyrophosphate-dependent phosphofructokinase TP0108)	7.32	9.55	11.63	9.5	6.18	9.4	7.32	7.63
MDP0000124509	NAC domain protein,; contains IPR003441 (No apical meristem (NAM) protein)	0.54	0.32	1.29	0.72	2.62	1.69	0.83	1.71
MDP0000124519	DNA polymerase lambda; contains IPR022312 (DNA polymerase family X)	1.56	1.22	0.31	1.03	0.95	0.3	3.75	1.67
MDP0000650342	UDP-glycosyltransferase 1; contains IPR002213 (UDP-glucuronosyl/UDP-glucosyltransferase)	0.17	1.41	0.83	0.8	0.21	0.79	0	0.33
MDP0000124523	Histidine-tRNA ligase; contains IPR004516 (Histidine-tRNA ligase/ATP phosphoribosyltransferase regulatory subunit)	22.01	26.91	23.19	24.04	24.53	26.2	22.45	24.39
MDP0000124524	Major allergen Mal d 1; contains IPR000916 (Bet v I domain), IPR023393 (START-like domain), IPR024949 (Bet v I type allergen)	0.28	2.28	3.66	2.07	1.35	1.91	2	1.75
MDP0000124533	CM0216.380.nc protein	3.8	5.39	11.73	6.97	1.94	4.79	5.14	3.96
MDP0000124535	Putative uncharacterized protein B1053A04.19	7.88	5.2	10.02	7.7	8.37	11.24	10.12	9.91
MDP0000124536	Putative transcription factor; contains IPR011598 (Myc-type, basic helix-loop-helix (bHLH) domain)	0	0.34	0	0.11	0.24	0.11	0.3	0.22
MDP0000124546	CASP-like protein; contains IPR006702 (Uncharacterised protein family UPF0497, trans-membrane plant)	213.27	246.6	198.12	219.33	239.92	189.78	159.86	196.52
MDP0000124554	Ankyrin repeat domain-containing protein 65; contains IPR020683 (Ankyrin repeat-containing domain)	2.64	1.77	4.51	2.97	2.74	6.88	2.32	3.98
MDP0000124555	Putative MYB transcription factor; contains IPR009057 (Homeodomain-like)	5.41	4.69	2.39	4.16	4.13	6.62	1.03	3.93
MDP0000124574	Unknown protein	0	0	0	0	0.35	0	0.3	0.22
MDP0000124576	GAI protein; contains IPR005202 (Transcription factor GRAS)	0.47	0.83	0.57	0.62	0.29	0	0	0.1
MDP0000124578	BSD domain-containing protein; contains IPR005607 (BSD)	61.9	63.27	41.6	55.59	72.56	67.32	89.45	76.44
MDP0000124580	Unknown protein	0	0.47	0.48	0.32	0	0.91	0	0.3
MDP0000124583	Pyruvate, phosphate dikinase regulatory protein 2; contains IPR005177 (Bifunctional kinase-pyrophosphorylase)	6.05	5.24	7.39	6.23	7.82	6.15	7.16	7.04
MDP0000121448	UDP-glycosyltransferase 1; contains IPR002213 (UDP-glucuronosyl/UDP-glucosyltransferase)	0.17	1.38	0.81	0.79	0.2	0.77	0	0.32
MDP0000240663	UDP-glycosyltransferase 1; contains IPR002213 (UDP-glucuronosyl/UDP-glucosyltransferase)	0	0.18	0	0.06	0	0.17	0	0.06
MDP0000124590	Unknown protein	3.86	4.87	3.55	4.09	4.68	8.13	4.27	5.69
MDP0000124599	Nucleobase ascorbate transporter	2.54	3.96	1.01	2.5	5.64	2.41	1.3	3.12
MDP0000124606	Receptor protein kinase, putative; contains IPR011009 (Protein kinase-like domain), IPR013320 (Concanavalin A-like lectin/glucanase, subgroup), IPR018392 (Peptidoglycan-binding lysin domain)	17.38	16.24	14.6	16.07	20.84	15.21	18.46	18.17
MDP0000124608	Receptor-kinase, putative; contains IPR001611 (Leucine-rich repeat)	0	0.14	0	0.05	0	0.14	0	0.05
MDP0000124610	Peptidyl-prolyl cis-trans isomerase; contains IPR002130 (Cyclophilin-like peptidyl-prolyl cis-trans isomerase domain), IPR024936 (Cyclophilin-type peptidyl-prolyl cis-trans isomerase)	145.47	130.68	142.04	139.4	125.23	151.92	114.99	130.71
MDP0000124614	Vacuolar protein sorting-associated protein VTA1-like protein; contains IPR023175 (Vacuolar protein sorting-associate protein Vta1/Callose synthase, N-terminal domain)	84.6	98.87	84.63	89.37	97.48	104.8	95.53	99.27
MDP0000124616	Cytochrome c oxidase subunit VC family protein; contains IPR008432 (Cytochrome c oxidase subunit Vc)	105.81	94.39	81.28	93.83	67.14	63.13	73.38	67.88
MDP0000124617	Chaperone protein dnaJ; contains IPR001623 (DnaJ domain)	9.85	10.32	6.1	8.76	10.82	7.66	9.16	9.21
MDP0000124621	Serine/threonine-protein kinase; contains IPR000858 (S-locus glycoprotein), IPR001480 (Bulb-type lectin domain), IPR003609 (Apple-like), IPR011009 (Protein kinase-like domain), IPR013320 (Concanavalin A-like lectin/glucanase, subgroup), IPR024171 (S-receptor-like serine/threonine-protein kinase)	0.54	2.67	1.04	1.42	0.86	2.91	7.92	3.9
MDP0000124624	Protein cereblon; contains IPR003111 (Peptidase S16, lon N-terminal), IPR015947 (PUA-like domain)	2.07	1.48	2.8	2.12	2.62	1.85	2.03	2.17
MDP0000294677	UDP-glycosyltransferase 1; contains IPR002213 (UDP-glucuronosyl/UDP-glucosyltransferase)	0.23	0.28	1.4	0.64	0.85	0	1.21	0.69
MDP0000124633	Unknown protein	0	0	0	0	0	0.49	0	0.16
MDP0000124634	Low-temperature inducible	54.56	59.75	134.29	82.87	97.9	117.19	41.24	85.44
MDP0000124637	Kinesin, putative; contains IPR001752 (Kinesin, motor domain), IPR027417 (P-loop containing nucleoside triphosphate hydrolase)	17.04	12.41	9.01	12.82	13.24	13.2	31.17	19.2
MDP0000124654	Multidrug resistance protein MdtK; contains IPR002528 (Multi antimicrobial extrusion protein)	28.63	21.48	26.75	25.62	29.03	21.55	33.75	28.11
MDP0000124655	Phosphoprotein phosphatase, putative; contains IPR014019 (Phosphatase tensin type), IPR014020 (Tensin phosphatase, C2 domain)	1.53	0.6	0.81	0.98	0.82	1.07	1.48	1.12
MDP0000124661	Peroxidase; contains IPR010255 (Haem peroxidase)	27.04	23.37	41.57	30.66	28.11	44.78	45.6	39.5
MDP0000124665	Putative uncharacterized protein P0491F11.32; contains IPR021864 (Protein of unknown function DUF3475)	0.82	1.27	0.33	0.81	0.33	0	0.56	0.3
MDP0000124666	Sucrose transporter	0.17	0	0	0.06	0.21	0	0	0.07
MDP0000124669	Abscisic acid insensitive 8 homologue	19.79	21.1	20.74	20.54	18.52	20.79	20.55	19.95
MDP0000124672	Transcription factor bHLH25; contains IPR011598 (Myc-type, basic helix-loop-helix (bHLH) domain)	0.12	0.43	0	0.18	0.15	0.28	0	0.14
MDP0000124674	Glycosyltransferase family GT8 protein; contains IPR002495 (Glycosyl transferase, family 8)	9.65	8.22	10.04	9.3	8.05	9.14	13.63	10.27
MDP0000124675	Receptor-like protein kinase; contains IPR001611 (Leucine-rich repeat), IPR024788 (Malectin-like carbohydrate-binding domain)	7.47	9.86	11.4	9.58	10.32	10.78	15.08	12.06
MDP0000124687	Myb DNA-binding domain-containing protein; contains IPR009057 (Homeodomain-like)	13.88	11.6	13.81	13.1	11.3	14.06	14.55	13.3
MDP0000124691	Galacturonosyltransferase 3; contains IPR002495 (Glycosyl transferase, family 8)	0.64	0.45	0.31	0.47	0.7	0.37	0.79	0.62
MDP0000124699	BIP1; contains IPR006969 (Stigma-specific protein Stig1)	0	0	3.2	1.07	0	0	0	0
MDP0000124708	Putative uncharacterized protein LEG196	47.51	46.28	54.26	49.35	42.41	35.92	37.54	38.62
MDP0000124716	LON peptidase N-terminal domain and ring finger 1; contains IPR003111 (Peptidase S16, lon N-terminal), IPR011990 (Tetratricopeptide-like helical), IPR013083 (Zinc finger, RING/FYVE/PHD-type), IPR015947 (PUA-like domain)	0.2	0.46	0	0.22	1.08	1.02	0.71	0.94
MDP0000124718	Xenotropic and polytropic retrovirus receptor-like protein; contains IPR004331 (SPX, N-terminal), IPR004342 (EXS, C-terminal)	0	0.19	0.19	0.13	0.19	0.18	0.11	0.16
MDP0000124719	Ring finger protein; contains IPR013083 (Zinc finger, RING/FYVE/PHD-type)	25.63	20.82	46.95	31.13	30.58	48.78	16.76	32.04
MDP0000124724	Chromosome transmission fidelity protein 18	22.42	24.44	22.51	23.12	25.6	20.1	26.47	24.06
MDP0000124728	39S ribosomal protein L41, mitochondrial; contains IPR019189 (Ribosomal protein L27/L41, mitochondrial)	26.52	31.07	34.02	30.54	19.88	26.39	36.14	27.47
MDP0000124752	Thaumatin; contains IPR001938 (Thaumatin)	5.74	4.32	8.34	6.13	11.28	9.04	13.33	11.22
MDP0000124753	Tetratricopeptide repeat-containing protein	3.85	6.36	2.72	4.31	3.4	4.59	4.5	4.16
MDP0000124770	Aquaporin; contains IPR000425 (Major intrinsic protein), IPR023271 (Aquaporin-like)	0	0.41	0.42	0.28	0.21	0.2	0	0.14
MDP0000124771	IST1-like protein; contains IPR005061 (Domain of unknown function DUF292, eukaryotic)	26.33	34.22	33.95	31.5	30.44	27.68	32.52	30.21
MDP0000124774	B3 domain-containing protein; contains IPR015300 (DNA-binding pseudobarrel domain)	5.13	4.1	2.37	3.87	5.8	4.79	5.75	5.45
MDP0000124776	Acid beta-fructofuranosidase, putative; contains IPR001362 (Glycoside hydrolase, family 32), IPR008985 (Concanavalin A-like lectin/glucanases superfamily), IPR021792 (Beta-fructofuranosidase), IPR023296 (Glycosyl hydrolase, five-bladed beta-propellor domain)	0.07	0	0	0.02	0	0	0	0
MDP0000124781	30S ribosomal protein S19, putative; contains IPR002222 (Ribosomal protein S19/S15), IPR023575 (Ribosomal protein S19, superfamily)	19.68	24.94	17.36	20.66	17.22	20.23	20.54	19.33
MDP0000124806	NAD(P)H-quinone oxidoreductase subunit N; contains IPR020874 (NAD(P)H-quinone oxidoreductase, subunit N)	0	0.45	0.46	0.3	0	0.22	0	0.07
MDP0000124807	Cytochrome P450, putative; contains IPR001128 (Cytochrome P450), IPR001750 (NADH:ubiquinone/plastoquinone oxidoreductase)	0.22	0.78	0.44	0.48	0.45	0.68	0.15	0.43
MDP0000124810	Auxin-responsive protein; contains IPR003311 (AUX/IAA protein)	69.76	59.13	84.67	71.19	69.02	54.73	67.04	63.6
MDP0000124819	Cyclic nucleotide-gated ion channel; contains IPR005821 (Ion transport domain)	0.61	0.71	0.73	0.68	0	1.15	1.04	0.73
MDP0000124827	Homeobox-leucine zipper-like protein; contains IPR003106 (Leucine zipper, homeobox-associated), IPR009057 (Homeodomain-like)	17.79	8.75	9.12	11.89	11.6	6.14	5.06	7.6
MDP0000124829	Unknown protein	0.14	0.66	0.34	0.38	0	0.16	0.15	0.1
MDP0000124832	Glycosyltransferase 6; contains IPR008630 (Galactosyl transferase)	0.51	0.6	0.74	0.62	0.55	0.45	0.64	0.55
MDP0000124834	1-aminocyclopropane-1-carboxylate oxidase-like protein; contains IPR005123 (Oxoglutarate/iron-dependent dioxygenase), IPR026992 (Non-haem dioxygenase N-terminal domain), IPR027443 (Isopenicillin N synthase-like)	4.84	11.33	2.17	6.11	2.93	7.44	6.45	5.61
MDP0000124838	Monoglyceride lipase; contains IPR000073 (Alpha/beta hydrolase fold-1)	12.96	10.16	15.13	12.75	11.79	12.04	11.7	11.84
MDP0000124866	Magnesium chelatase H subunit; contains IPR003672 (CobN/magnesium chelatase)	2.31	1.85	4.21	2.79	2.43	4.02	1.68	2.71
MDP0000124868	Putative uncharacterized protein OSJNBa0061K21.11	16.88	28.24	39.79	28.3	30.41	26.94	11.88	23.08
MDP0000124871	BolA-like protein; contains IPR002634 (BolA protein)	6.32	7.07	3.78	5.72	6.62	4.59	3.84	5.02
MDP0000124873	BRI1 kinase inhibitor 1	2.06	2.41	2.95	2.47	2.16	1.56	0.28	1.33
MDP0000124876	Receptor-like kinase; contains IPR011009 (Protein kinase-like domain), IPR013320 (Concanavalin A-like lectin/glucanase, subgroup)	0	0	0	0	0.18	0.17	0.23	0.19
MDP0000124880	Receptor expression-enhancing protein 3; contains IPR001305 (Heat shock protein DnaJ, cysteine-rich domain), IPR004345 (TB2/DP1/HVA22-related protein)	17.52	17.82	23.53	19.62	15.26	23.71	24.04	21
MDP0000124881	Transcription factor E2F; contains IPR011991 (Winged helix-turn-helix DNA-binding domain), IPR015633 (E2F Family)	1.03	0.51	0.7	0.75	0.36	0.33	0.45	0.38
MDP0000124883	Pyruvate kinase; contains IPR001697 (Pyruvate kinase)	59.63	49.17	53.93	54.24	50.81	52.78	62.6	55.4
MDP0000124884	Pyruvate kinase; contains IPR001697 (Pyruvate kinase)	65.04	52.31	57.39	58.25	55.06	56.21	67.63	59.63
MDP0000124900	Methionine aminopeptidase; contains IPR000994 (Peptidase M24, structural domain), IPR001714 (Peptidase M24, methionine aminopeptidase)	2.82	2.24	2.96	2.67	2.05	3.98	2.66	2.9
MDP0000124910	Ribosome biogenesis protein bms1, putative; contains IPR000795 (Elongation factor, GTP-binding domain), IPR012948 (AARP2CN), IPR027417 (P-loop containing nucleoside triphosphate hydrolase)	9.23	10.21	8.07	9.17	9.45	9.41	8.35	9.07
MDP0000124915	General transcription factor IIE subunit	0.39	0	0	0.13	0	0	0	0
MDP0000124920	Zinc finger CCCH domain-containing protein 19; contains IPR000571 (Zinc finger, CCCH-type)	0.76	1.57	0.8	1.04	0.93	1.64	1.67	1.41
MDP0000124927	C2 domain-containing protein; contains IPR008973 (C2 calcium/lipid-binding domain, CaLB), IPR013583 (Phosphoribosyltransferase C-terminal)	27.43	24.94	25.93	26.1	37.01	32.84	28.66	32.84
MDP0000124935	Pre-mRNA cleavage complex 2 protein Pcf11; contains IPR006569 (CID domain), IPR007087 (Zinc finger, C2H2), IPR008942 (ENTH/VHS)	5.48	8.29	7.56	7.11	6.97	6.96	4.09	6.01
MDP0000124938	Putative methylesterase 14, chloroplastic	1.83	0.8	1.09	1.24	1.94	2.09	1.88	1.97
MDP0000124940	Ran-binding protein 1 homolog b	315.11	259.15	286.72	286.99	242.22	240.01	279.92	254.05
MDP0000124941	Notchless-like protein; contains IPR012972 (NLE)	2.51	3.92	4	3.48	4.05	8.1	3.43	5.19
MDP0000124947	GRAM-containing/ABA-responsive protein; contains IPR004182 (GRAM)	6.54	6.31	6.67	6.51	4.9	6.8	6.32	6.01
MDP0000124959	Protein phosphatase-2c, putative; contains IPR001932 (Protein phosphatase 2C (PP2C)-like), IPR015655 (Protein phosphatase 2C)	6.91	5.17	6.77	6.28	6.52	5.37	5.13	5.67
MDP0000124963	Putative zinc-containing alcohol dehydrogenase (Oxidoreductase); contains IPR002085 (Alcohol dehydrogenase superfamily, zinc-type), IPR016040 (NAD(P)-binding domain), IPR020843 (Polyketide synthase, enoylreductase)	27.29	23.16	33.44	27.96	28.89	29.91	26.44	28.41
MDP0000124968	RNA polymerase II C-terminal domain phosphatase-like protein; contains IPR004274 (NLI interacting factor), IPR014720 (Double-stranded RNA-binding-like domain), IPR023214 (HAD-like domain)	3.9	5.45	6.39	5.25	5.08	4.45	6.84	5.46
MDP0000124971	Aminotransferase family protein; contains IPR015424 (Pyridoxal phosphate-dependent transferase)	0.13	0.62	0.16	0.3	0	0.9	1.22	0.71
MDP0000124973	22.0 kDa class IV heat shock protein; contains IPR008978 (HSP20-like chaperone)	189.49	135.24	104.52	143.08	135.28	50.21	3.52	63
MDP0000124975	Pentatricopeptide repeat-containing protein, putative; contains IPR002885 (Pentatricopeptide repeat), IPR011990 (Tetratricopeptide-like helical)	0.75	0.39	0.5	0.55	0.71	0.48	0.26	0.48
MDP0000124985	Emb|CAB70981.1	0	0	0	0	0	0	0.83	0.28
MDP0000124990	BRI1 kinase inhibitor 1	2.06	2.41	2.95	2.47	2.16	1.56	0.28	1.33
MDP0000124992	Myb transcription factor-like protein; contains IPR009057 (Homeodomain-like)	0	0.13	0	0.04	0.13	0.24	0	0.12
MDP0000124995	BRCA1 C Terminus domain containing protein, expressed; contains IPR001357 (BRCT domain)	0.62	0.97	0.4	0.66	0.6	0.38	0.51	0.5
MDP0000124997	Pentatricopeptide repeat-containing protein	4.74	7.91	5.33	5.99	8.54	8.03	7.23	7.93
MDP0000124998	Cyclin-dependent kinase A; contains IPR011009 (Protein kinase-like domain)	19.86	16.79	16.9	17.85	11.42	9.81	13.45	11.56
MDP0000125000	Solute carrier family 35 member F5; contains IPR000620 (Drug/metabolite transporter)	8.88	7.96	10.36	9.07	6.65	6.88	7.88	7.14
MDP0000125002	Beta-1,3-galactosyltransferase; contains IPR002659 (Glycosyl transferase, family 31), IPR008985 (Concanavalin A-like lectin/glucanases superfamily)	3.83	2.59	2.79	3.07	4.06	2.18	3.99	3.41
MDP0000125007	U-box domain-containing protein kinase family protein; contains IPR014729 (Rossmann-like alpha/beta/alpha sandwich fold)	3.25	6.67	3.73	4.55	3.12	3.71	3.34	3.39
MDP0000125010	AT3g06960/F17A9_11	16.26	16.09	17.09	16.48	13.03	16.41	15.83	15.09
MDP0000125011	5-nucleotidase; contains IPR008380 (HAD-superfamily hydrolase, subfamily IG, 5'-nucleotidase), IPR023214 (HAD-like domain)	8.55	8.27	8.31	8.38	8.52	8.86	9.46	8.95
MDP0000125016	Pentatricopeptide repeat-containing protein, putative; contains IPR002885 (Pentatricopeptide repeat)	0.79	0.31	0	0.37	0.95	0.3	0.27	0.51
MDP0000125021	Sodium-bile acid cotransporter, putative; contains IPR002657 (Bile acid:sodium symporter)	4.79	5.12	5.47	5.13	3.91	6.05	4.38	4.78
MDP0000125037	Putative VHS/GAT domain containing family protein	129.4	124.6	133.34	129.11	130.4	127.6	150.04	136.01
MDP0000125038	GATA transcription factor	7.35	14.79	7.66	9.93	8.46	8.17	12.38	9.67
MDP0000125040	Peptidyl-tRNA hydrolase; contains IPR002833 (Peptidyl-tRNA hydrolase, PTH2), IPR023476 (Peptidyl-tRNA hydrolase II domain)	2.93	1.47	3.51	2.64	4.57	3.82	1.72	3.37
MDP0000125043	Amine oxidase, putative; contains IPR002937 (Amine oxidase)	8.1	4.63	3.83	5.52	8.68	7.31	6.96	7.65
MDP0000125058	Probable purine permease 5; contains IPR000620 (Drug/metabolite transporter), IPR004853 (Domain of unknown function DUF250)	11.46	8.41	9.49	9.79	12.38	12.07	13.84	12.76
MDP0000125064	Nucleic acid-binding protein; contains IPR012340 (Nucleic acid-binding, OB-fold)	29.37	26.73	32.93	29.68	26.08	25.72	35	28.93
MDP0000125070	Proliferating cell nuclear antigen; contains IPR000730 (Proliferating cell nuclear antigen, PCNA)	5.02	7.95	4.23	5.73	6.08	7.07	6.36	6.5
MDP0000125082	RNA binding protein-like; contains IPR012677 (Nucleotide-binding, alpha-beta plait)	0.52	0.41	1.04	0.66	1.48	1.19	1.07	1.25
MDP0000125095	Pollen coat-like protein	5.28	0	0	1.76	0.8	2.26	2.03	1.7
MDP0000125100	WGS project CAID00000000 data, contig chromosome 05; contains IPR021414 (Protein of unknown function DUF3054)	35.86	43.12	52.41	43.8	35.67	46.74	43.44	41.95
MDP0000125107	Emb|CAB82953.1	46.2	33.96	45.32	41.83	36.81	34.27	58.75	43.28
MDP0000125112	Phospholipid-transporting ATPase, putative; contains IPR006539 (Phospholipid-transporting P-type ATPase, subfamily IV), IPR008250 (P-type ATPase, A domain), IPR023214 (HAD-like domain)	1.69	2.35	1.01	1.68	1.6	1.51	1.19	1.43
MDP0000125113	Phospholipid-transporting ATPase, putative; contains IPR006539 (Phospholipid-transporting P-type ATPase, subfamily IV), IPR008250 (P-type ATPase, A domain), IPR023299 (P-type ATPase, cytoplasmic domain N)	2.71	3.07	3.44	3.07	2.67	1.64	2.26	2.19
MDP0000125127	Squamosa promoter-binding protein, putative	27.23	23.76	22.34	24.44	25.25	26.18	33.98	28.47
MDP0000125133	RWP-RK domain-containing transcription factor; contains IPR003035 (RWP-RK domain)	1.35	0.47	0.16	0.66	1.31	1.08	1.66	1.35
MDP0000125135	Putative membrane protein; contains IPR021261 (Protein of unknown function DUF2838)	5.34	5.82	5.4	5.52	3.91	4.73	5.58	4.74
MDP0000125141	Cleavage and polyadenylation specificity factor subunit 5; contains IPR016706 (Cleavage/polyadenylation specificity factor subunit 5)	2.9	2.86	2.92	2.89	3.89	4.35	2.51	3.58
MDP0000125143	Cell growth-regulating nucleolar protein, putative	7.26	10.2	6.37	7.94	5.87	6.44	6.46	6.26
MDP0000125152	Plasma membrane H+-ATPase; contains IPR001757 (Cation-transporting P-type ATPase), IPR004014 (Cation-transporting P-type ATPase, N-terminal)	4.58	6.04	8.21	6.28	12.15	6.85	8.82	9.27
MDP0000125159	Testis-specific Y-encoded protein; contains IPR002164 (Nucleosome assembly protein (NAP))	21.92	24.97	19.48	22.12	19.76	15.82	23.74	19.77
MDP0000125166	Peptidyl-prolyl cis-trans isomerase; contains IPR001179 (Peptidyl-prolyl cis-trans isomerase, FKBP-type, domain), IPR011990 (Tetratricopeptide-like helical), IPR023566 (Peptidyl-prolyl cis-trans isomerase, FKBP-type)	1.25	0.98	0.75	0.99	1.01	1.67	1.72	1.47
MDP0000134572	UDP-glycosyltransferase 1; contains IPR002213 (UDP-glucuronosyl/UDP-glucosyltransferase), IPR006566 (FBD)	0.08	0	0.19	0.09	0.1	0.18	0.16	0.15
MDP0000125171	NADP-isocitrate dehydrogenase; contains IPR004790 (Isocitrate dehydrogenase NADP-dependent), IPR024084 (Isopropylmalate dehydrogenase-like domain)	0.84	0.98	0.63	0.82	0.64	0.48	0.65	0.59
MDP0000125173	Sumo ligase, putative; contains IPR004181 (Zinc finger, MIZ-type), IPR013083 (Zinc finger, RING/FYVE/PHD-type)	10.92	10.03	7.94	9.63	10.39	8.35	9.98	9.57
MDP0000125182	Homeobox-leucine zipper protein ATHB-8; contains IPR002913 (START domain), IPR009057 (Homeodomain-like), IPR023393 (START-like domain)	3	4.63	3.59	3.74	2.63	2.55	2.16	2.45
MDP0000125183	Transcription elongation factor SPT4-like protein; contains IPR016046 (Transcription initiation Spt4-like), IPR022800 (Spt4/RpoE2 zinc finger)	14.57	19.7	16.09	16.79	19.49	12.78	19.18	17.15
MDP0000125184	Homeobox-leucine zipper protein ATHB-14; contains IPR002913 (START domain), IPR009057 (Homeodomain-like), IPR023393 (START-like domain)	3.1	4.79	3.71	3.87	2.72	2.63	2.17	2.51
MDP0000125193	Unknown protein; contains IPR008546 (Domain of unknown function DUF828)	0.75	1.03	0.45	0.74	0.46	1.86	0.51	0.94
MDP0000125194	Ubiquitin-conjugating enzyme E2 G, putative; contains IPR016135 (Ubiquitin-conjugating enzyme/RWD-like), IPR023313 (Ubiquitin-conjugating enzyme, active site)	89.54	97.03	69.84	85.47	77.16	72.21	58.28	69.22
MDP0000125204	Trehalose 6-phosphate synthase; contains IPR001830 (Glycosyl transferase, family 20)	12.36	8.1	4.77	8.41	8.55	10.76	5.87	8.39
MDP0000125205	Serine/threonine protein kinase, putative	0.49	1.15	0.29	0.64	0.3	0.84	0.5	0.55
MDP0000125216	Spermidine synthase, putative; contains IPR001045 (Spermidine/spermine synthases family)	2.22	3.02	1.17	2.14	2.81	3.25	1.83	2.63
MDP0000125233	Pentatricopeptide repeat-containing protein, putative; contains IPR002885 (Pentatricopeptide repeat)	1.78	2.44	2.25	2.16	2.64	3.05	2.64	2.78
MDP0000125238	Methyltransferase type 11	2.25	2.76	2.45	2.49	2.61	1.87	1.89	2.12
MDP0000125245	Calcium ion binding protein	4.73	10.29	4.85	6.62	9.84	4.63	6.94	7.14
MDP0000125254	Chromodomain-helicase-DNA-binding protein; contains IPR013083 (Zinc finger, RING/FYVE/PHD-type), IPR016181 (Acyl-CoA N-acyltransferase)	12.15	10.19	9.28	10.54	10.23	10.99	11.97	11.06
MDP0000125256	Disease resistance response protein; contains IPR004265 (Plant disease resistance response protein)	8.88	13.68	12.29	11.62	6.52	7.72	6.47	6.9
MDP0000125269	Peptidyl-prolyl cis-trans isomerase; contains IPR001179 (Peptidyl-prolyl cis-trans isomerase, FKBP-type, domain), IPR023566 (Peptidyl-prolyl cis-trans isomerase, FKBP-type)	13.88	15.71	15.68	15.09	13.67	14.42	11.1	13.06
MDP0000125282	Growth-regulating factor 1; contains IPR014977 (WRC), IPR014978 (Glutamine-Leucine-Glutamine, QLQ)	0.6	0.7	0.8	0.7	1	0.85	0.61	0.82
MDP0000125288	L-ascorbate oxidase; contains IPR008972 (Cupredoxin)	6.87	4.51	12.23	7.87	5.35	8.07	6.69	6.7
MDP0000125293	Cell division cycle, putative	1.57	3.47	0	1.68	5.05	2.11	7.78	4.98
MDP0000125296	Putative methyltransferase; contains IPR001214 (SET domain), IPR015353 (Rubisco LS methyltransferase, substrate-binding domain)	1.95	1.71	1.52	1.73	1.42	2.67	0.9	1.66
MDP0000125300	Heat-shock protein, putative; contains IPR008978 (HSP20-like chaperone)	270.11	168.29	158.64	199.01	167.95	65.82	46.47	93.41
MDP0000125303	Lipoxygenase; contains IPR000907 (Lipoxygenase)	1.12	3.23	1.22	1.86	0.12	4.19	0.21	1.51
MDP0000125328	Vascular protein	51.74	46.38	39.45	45.86	40.97	38.52	47.74	42.41
MDP0000125333	Osteosarcoma amplified 9, endoplasmic reticulum lectin; contains IPR009011 (Mannose-6-phosphate receptor binding domain)	35.99	25.55	26.08	29.21	23.97	34.97	32.61	30.52
MDP0000125336	Lipid transfer protein; contains IPR000528 (Plant lipid transfer protein/Par allergen), IPR016140 (Bifunctional inhibitor/plant lipid transfer protein/seed storage helical domain)	107.71	64.28	40.16	70.72	104.81	54.41	117.73	92.32
MDP0000125338	Disease resistance protein; contains IPR000767 (Disease resistance protein), IPR001611 (Leucine-rich repeat), IPR003591 (Leucine-rich repeat, typical subtype), IPR027417 (P-loop containing nucleoside triphosphate hydrolase)	1.07	1.89	0.83	1.26	1.37	1.41	2.09	1.62
MDP0000125360	1,4-alpha-glucan branching enzyme; contains IPR013783 (Immunoglobulin-like fold), IPR014756 (Immunoglobulin E-set), IPR015902 (Glycoside hydrolase, family 13)	0	0	0	0	0	0	0.55	0.18
MDP0000125368	Dehydration-induced 19-like protein; contains IPR008598 (Drought induced 19/ RING finger protein 114)	0	0	0.2	0.07	0	0	0	0
MDP0000125377	MT-A70; contains IPR002052 (DNA methylase, N-6 adenine-specific, conserved site), IPR007757 (MT-A70-like)	2.63	1.89	3.14	2.55	2.21	1.15	2.28	1.88
MDP0000125382	U6 snRNA-associated Sm-like protein LSm2; contains IPR010920 (Like-Sm (LSM) domain), IPR016654 (U6 snRNA-associated Sm-like protein LSm2)	8.25	6.64	7.4	7.43	9.38	6.47	9	8.28
MDP0000125388	Receptor-like kinase; contains IPR011009 (Protein kinase-like domain), IPR013320 (Concanavalin A-like lectin/glucanase, subgroup)	22.28	30.48	27.43	26.73	22.2	28.17	15.4	21.92
MDP0000125390	RING finger and CHY zinc finger domain-containing protein; contains IPR008913 (Zinc finger, CHY-type), IPR017921 (Zinc finger, CTCHY-type)	4.97	5.44	2.87	4.43	2.72	2.74	2.47	2.64
MDP0000125401	60S ribosomal protein L18, putative; contains IPR000039 (Ribosomal protein L18e), IPR021131 (Ribosomal protein L18e/L15P)	320.6	340.61	346	335.74	339.65	368.86	302.2	336.9
MDP0000125404	F22D16.19 protein; contains IPR007493 (Protein of unknown function DUF538)	111.27	88.87	130.23	110.12	100.6	155.34	141.58	132.51
MDP0000125411	Putative receptor-like protein kinase; contains IPR011009 (Protein kinase-like domain), IPR024788 (Malectin-like carbohydrate-binding domain), IPR025558 (Domain of unknown function DUF4283), IPR025875 (Leucine rich repeat 4)	0.15	0.86	0.18	0.4	0.06	0.17	0	0.08
MDP0000125413	BEL1-like homeodomain transcription factor; contains IPR006563 (POX), IPR009057 (Homeodomain-like)	33.17	28.83	21.99	28	48.25	34.28	33.06	38.53
MDP0000125422	Ubiquitin-conjugating enzyme E2 W; contains IPR016135 (Ubiquitin-conjugating enzyme/RWD-like)	2.8	1.97	4.02	2.93	1.36	2.56	0	1.31
MDP0000125428	Peptidyl-prolyl cis-trans isomerase, putative; contains IPR002130 (Cyclophilin-like peptidyl-prolyl cis-trans isomerase domain)	49.38	44.75	42.97	45.7	45.23	41.32	40.77	42.44
MDP0000125430	Fiber protein Fb34; contains IPR009606 (Protein of unknown function DUF1218)	11.16	6.41	6.8	8.12	9.19	6.72	9.73	8.55
MDP0000125444	Katanin p60 ATPase-containing subunit; contains IPR027417 (P-loop containing nucleoside triphosphate hydrolase)	9.52	9.87	7.19	8.86	6.1	7.36	6.96	6.81
MDP0000125445	Nbs-lrr resistance protein; contains IPR002182 (NB-ARC), IPR027417 (P-loop containing nucleoside triphosphate hydrolase)	0.63	0.88	1.8	1.1	1.07	1.15	0.39	0.87
MDP0000125452	Nucleolar protein; contains IPR007276 (Nucleolar protein 14)	8.25	4.42	5.63	6.1	6	4.57	8.95	6.51
MDP0000125457	Putative MYB transcription factor; contains IPR009057 (Homeodomain-like)	17.82	14.71	12.58	15.04	18.13	15.68	16.94	16.92
MDP0000125460	FVMamide neuropeptide	0	0	0	0	0	0.19	0	0.06
MDP0000125462	Putative kinase; contains IPR011009 (Protein kinase-like domain)	10.35	11.15	6.61	9.37	8.4	11.25	9.34	9.66
MDP0000125463	Lambda family phage tail tape measure protein	0	0	0.24	0.08	0	0	0	0
MDP0000125466	Putative uncharacterized protein P0538C01.24	13.89	18.59	14.71	15.73	9.63	18.55	12.43	13.54
MDP0000125467	Cytochrome P450; contains IPR001128 (Cytochrome P450)	11.47	4.07	4.99	6.84	7.59	9.12	8.57	8.43
MDP0000125469	Importin, putative; contains IPR016024 (Armadillo-type fold)	11.47	9.3	8.44	9.74	11.32	8.13	11.32	10.26
MDP0000125476	Multidrug resistance protein MdtK; contains IPR002528 (Multi antimicrobial extrusion protein)	0.21	2.22	5.54	2.66	0.51	0	0	0.17
MDP0000125487	Unknown protein	9.61	8.44	11.49	9.85	14.25	5.78	10.96	10.33
MDP0000125504	Putative uncharacterized protein (Precursor); contains IPR007934 (Alpha-L-arabinofuranosidase B), IPR012878 (Protein of unknown function DUF1680)	13.59	12.69	13.74	13.34	15.76	13.9	20.03	16.56
MDP0000125520	F-box/LRR-repeat protein; contains IPR001810 (F-box domain, cyclin-like), IPR006553 (Leucine-rich repeat, cysteine-containing subtype)	4.03	4.31	5.81	4.72	4.71	5.22	5.13	5.02
MDP0000125524	Sucrose cleavage protein-like; contains IPR009737 (Sucraseferredoxin-like)	5.99	9.62	10.03	8.55	8.3	6.25	7.56	7.37
MDP0000125554	Pectate lyase; contains IPR011050 (Pectin lyase fold/virulence factor), IPR018082 (AmbAllergen)	0.61	1.15	0.73	0.83	0	0.98	0.38	0.45
MDP0000125557	MOB kinase activator-like 1; contains IPR005301 (Mob1/phocein)	53.86	38.18	39.25	43.76	32.52	37.7	34.65	34.96
MDP0000125573	Unknown protein	16.17	17.15	13.86	15.73	11.1	16.35	14.09	13.85
MDP0000125575	Replication factor C large subunit; contains IPR027417 (P-loop containing nucleoside triphosphate hydrolase)	2.59	3.87	3.68	3.38	1.96	2.7	3.01	2.56
MDP0000125576	At2g46220/T3F17.13; contains IPR018790 (Protein of unknown function DUF2358)	6.68	4.33	6.1	5.7	6.83	8.42	7.58	7.61
MDP0000125594	Membrane protein; contains IPR010721 (Protein of unknown function DUF1295)	16.61	19.78	21.02	19.14	11.25	12.47	14.49	12.74
MDP0000125601	RNA-binding protein Nova-1; contains IPR004087 (K Homology domain)	40.4	44.05	33.12	39.19	37.29	35.49	35.34	36.04
MDP0000125604	Unknown protein	44.63	77.26	94.49	72.13	56.24	55.86	16.76	42.95
MDP0000125609	Apple fruit acidity-related protein	41.93	52.69	50.84	48.49	44.23	74.7	47.99	55.64
MDP0000125618	Unknown protein	193.33	189.69	160.88	181.3	172.24	222.17	196.95	197.12
MDP0000125626	Nuclear matrix protein; contains IPR010604 (Plant nuclear matrix 1)	3.81	5.02	3.41	4.08	2.6	4.07	4.15	3.61
MDP0000125630	Pentatricopeptide repeat-containing protein, putative; contains IPR002885 (Pentatricopeptide repeat), IPR011990 (Tetratricopeptide-like helical)	0.92	0.6	0.73	0.75	0.74	0.81	0.84	0.8
MDP0000125631	Photosystem II 22 kDa protein; contains IPR022796 (Chlorophyll A-B binding protein), IPR023329 (Chlorophyll a/b binding protein domain)	7.72	6.78	10.19	8.23	6.82	14.48	6.6	9.3
MDP0000125635	Cell cycle checkpoint control protein family; contains IPR007268 (Rad9/Ddc1)	3.71	2.17	2.59	2.82	2.53	1.85	2.46	2.28
MDP0000125643	Tir-nbs-lrr resistance protein; contains IPR000157 (Toll/interleukin-1 receptor homology (TIR) domain), IPR000767 (Disease resistance protein), IPR027417 (P-loop containing nucleoside triphosphate hydrolase)	1.2	1.05	0.94	1.06	1.09	0.26	0.19	0.51
MDP0000125644	Unknown protein	0.12	0	0	0.04	0	0	0	0
MDP0000125646	CMT-type cytosine DNA-methyltransferase 3b	0.79	0	0.31	0.37	0	1.5	1.08	0.86
MDP0000125650	Unknown protein	0.34	0.4	0.82	0.52	0	0.39	0.35	0.25
MDP0000125660	Oxidoreductase-like protein; contains IPR016040 (NAD(P)-binding domain)	198.42	176.67	222.34	199.14	176.25	203.59	189.59	189.81
MDP0000125671	Copia-type polyprotein; contains IPR000644 (Cystathionine beta-synthase, core)	1.32	1.82	1.86	1.67	1.04	2.04	1.92	1.67
MDP0000125673	Ethylene-responsive transcription factor; contains IPR016177 (DNA-binding, integrase-type)	1.75	0.69	2.56	1.67	0.95	1.11	1	1.02
MDP0000125682	Dehydrogenase/reductase SDR family member; contains IPR002347 (Glucose/ribitol dehydrogenase)	5	5.22	4.67	4.96	4.81	5.5	5.57	5.29
MDP0000125683	Auxin-induced in root cultures protein; contains IPR005018 (DOMON domain), IPR017214 (Uncharacterised conserved protein UCP037471)	154.18	146.66	149.33	150.06	178.26	142.41	181.47	167.38
MDP0000125687	Methionine--tRNA ligase; contains IPR009080 (Aminoacyl-tRNA synthetase, class 1a, anticodon-binding), IPR014729 (Rossmann-like alpha/beta/alpha sandwich fold), IPR015413 (Methionyl/Leucyl tRNA synthetase)	10.26	13.05	11.48	11.6	13.33	14.04	11.66	13.01
MDP0000125700	2,3-bisphosphoglycerate-dependent phosphoglycerate mutase; contains IPR005952 (Phosphoglycerate mutase 1)	0.98	3	0.47	1.48	1.19	1.35	2.02	1.52
MDP0000125709	Neurogenic locus notch protein-like	0.66	4.36	2.09	2.37	0.8	2	2.92	1.91
MDP0000125710	Protein phosphatase 2c, putative; contains IPR001932 (Protein phosphatase 2C (PP2C)-like)	0.16	0	0	0.05	0	0	0	0
MDP0000125711	Syntaxin, putative; contains IPR010989 (t-SNARE)	100.93	94.5	69.45	88.29	97.99	78.91	78.26	85.05
MDP0000125726	Zinc finger protein, putative	3.93	0.77	1.96	2.22	3.18	1.49	0.34	1.67
MDP0000125731	Serine/threonine-protein kinase 4; contains IPR011009 (Protein kinase-like domain)	0.53	0.74	0.38	0.55	0	0.36	0.65	0.34
MDP0000125733	Histone-binding protein RBBP4; contains IPR015943 (WD40/YVTN repeat-like-containing domain), IPR020472 (G-protein beta WD-40 repeat), IPR022052 (Histone-binding protein RBBP4)	25.12	22.21	29.23	25.52	19.26	18.66	20.45	19.46
MDP0000125735	Glycine-rich protein	2.56	1.61	2.12	2.1	1.79	0.79	0.81	1.13
MDP0000125741	Pentatricopeptide repeat-containing protein; contains IPR002885 (Pentatricopeptide repeat), IPR011990 (Tetratricopeptide-like helical)	0.62	0.54	0.49	0.55	0.44	0.59	0.26	0.43
MDP0000125742	Phospholipase D; contains IPR008973 (C2 calcium/lipid-binding domain, CaLB), IPR015679 (Phospholipase D family), IPR024632 (Phospholipase D, C-terminal)	48.76	49.66	40.89	46.44	55.64	55.66	49.39	53.56
MDP0000125748	Pollen specific protein SF21; contains IPR004142 (Ndr)	8.65	10.14	4.86	7.88	8.27	6.43	7.54	7.41
MDP0000125757	NAD dependent epimerase/dehydratase, putative; contains IPR016040 (NAD(P)-binding domain)	324.6	226.13	269.66	273.46	245.53	238.16	313.51	265.73
MDP0000125771	Gamma-tocopherol methyltransferase; contains IPR013216 (Methyltransferase type 11)	97.56	88.53	108.89	98.33	89.39	102.14	82.72	91.42
MDP0000125772	F16A14.15; contains IPR008581 (Protein of unknown function DUF863, plant)	8.36	6.08	6.89	7.11	10.59	8.73	10.02	9.78
MDP0000125777	Sporulation protein RMD1; contains IPR003734 (Protein of unknown function DUF155)	8.31	5.44	5.7	6.48	6.67	7.66	7.03	7.12
MDP0000125781	Aspartate/glutamate/uridylate kinase family protein; contains IPR001048 (Aspartate/glutamate/uridylate kinase)	12.11	15.14	13.79	13.68	12.43	11.42	13.51	12.45
MDP0000125782	WRKY transcription factor 2-4; contains IPR003657 (DNA-binding WRKY)	8.21	3.85	7.12	6.39	8.84	7.96	1.69	6.16
MDP0000125797	Acyl-CoA dehydrogenase; contains IPR009075 (Acyl-CoA dehydrogenase/oxidase C-terminal), IPR009100 (Acyl-CoA dehydrogenase/oxidase)	10.48	8.75	9.16	9.46	10.72	8.11	9.08	9.3
MDP0000125801	Ring finger protein; contains IPR013083 (Zinc finger, RING/FYVE/PHD-type)	12.46	15.17	15.78	14.47	14.08	14.77	23.21	17.35
MDP0000125807	Blue copper protein; contains IPR008972 (Cupredoxin)	0.26	0.61	0	0.29	0	3.55	3.73	2.43
MDP0000125814	Disease resistance-like protein; contains IPR000157 (Toll/interleukin-1 receptor homology (TIR) domain), IPR000767 (Disease resistance protein), IPR027417 (P-loop containing nucleoside triphosphate hydrolase)	0	0	0.1	0.03	0	0.1	0	0.03
MDP0000125819	Universal stress protein; contains IPR006015 (Universal stress protein A)	116.33	132.91	139.1	129.45	121.19	118.07	121.28	120.18
MDP0000125820	Nitric oxide synthase interacting protein; contains IPR013083 (Zinc finger, RING/FYVE/PHD-type)	22.1	18.18	24.11	21.46	17.65	15.86	20.36	17.96
MDP0000125821	Protein PLANT CADMIUM RESISTANCE 8; contains IPR006461 (Uncharacterised protein family Cys-rich)	12.77	8.97	11.07	10.94	10.84	11.65	12.29	11.59
MDP0000125831	Probable exosome complex exonuclease 2; contains IPR004328 (BRO1 domain)	0.58	0	0.23	0.27	0.23	0	0.4	0.21
MDP0000125842	Unknown protein	198.65	197.4	602.03	332.69	165.29	423.1	571.54	386.64
MDP0000125850	Abscisic acid receptor PYR1; contains IPR019587 (Polyketide cyclase/dehydrase), IPR023393 (START-like domain)	9.97	8.88	13.21	10.69	16.03	12.35	10.23	12.87
MDP0000125856	Cytochrome P450; contains IPR001128 (Cytochrome P450)	0.23	0	0	0.08	0	0	0	0
MDP0000125858	Bidirectional sugar transporter N3; contains IPR004316 (SWEET sugar transporter)	0	0	0	0	0	0.35	0	0.12
MDP0000125860	F26K24.18 protein; contains IPR013761 (Sterile alpha motif/pointed domain)	0.93	1.24	0.95	1.04	0.64	0.91	1.77	1.11
MDP0000125865	Jasmonate-induced protein	1.19	1.39	0	0.86	0	0.27	0	0.09
MDP0000125869	Malic enzyme; contains IPR001891 (Malic oxidoreductase)	46.01	61.26	40.87	49.38	51.73	45.14	52.34	49.74
MDP0000125870	Malic enzyme; contains IPR001891 (Malic oxidoreductase)	22.07	20.8	23.82	22.23	22.31	18.3	25.4	22
MDP0000125882	Allene oxide synthase	0	0	0	0	0	0.82	0	0.27
MDP0000125906	Methyltransferase-like protein; contains IPR025714 (Methyltransferase domain), IPR026635 (N-lysine methyltransferase See1-like)	5.72	4.47	1.14	3.78	1.93	2.54	2.29	2.25
MDP0000125925	Resistance protein RGC2	1.38	0.9	0.37	0.88	3.07	1.4	0	1.49
MDP0000125933	SUN domain-containing protein; contains IPR012919 (Sad1/UNC-like, C-terminal)	0.82	0.96	0.65	0.81	1.65	0.93	1.4	1.33
MDP0000125939	Transcription factor bHLH36; contains IPR011598 (Myc-type, basic helix-loop-helix (bHLH) domain)	0	0	0	0	0	0	0.18	0.06
MDP0000125942	Protein TIME FOR COFFEE	81.1	83.12	83.54	82.59	91.16	105.17	144.39	113.57
MDP0000125944	Phosphate transporter; contains IPR005828 (General substrate transporter), IPR016196 (Major facilitator superfamily domain, general substrate transporter)	0	0.12	0	0.04	0.13	0	0.21	0.11
MDP0000125949	B3 domain-containing protein; contains IPR015300 (DNA-binding pseudobarrel domain)	1.6	1.44	1.32	1.45	1.42	1.89	1.45	1.59
MDP0000125950	Thiol-disulfide oxidoreductase DCC; contains IPR007263 (Putative thiol-disulphide oxidoreductase DCC)	2.23	1.16	3.26	2.22	1.5	1.98	1.78	1.75
MDP0000125954	Receptor-like kinase; contains IPR011009 (Protein kinase-like domain)	2.94	1.5	3.51	2.65	2.48	4.81	1.84	3.04
MDP0000125959	Thioredoxin-like 4A; contains IPR004123 (mRNA splicing factor, thioredoxin-like U5 snRNP), IPR012336 (Thioredoxin-like fold)	7.87	13.23	13.1	11.4	10.38	8.98	10.89	10.08
MDP0000125963	Galactolipase/ phospholipase	2.53	2.97	4.85	3.45	2.15	2.6	3.12	2.62
MDP0000125975	Protein AUXIN SIGNALING F-BOX; contains IPR001810 (F-box domain, cyclin-like), IPR006553 (Leucine-rich repeat, cysteine-containing subtype)	7.64	6.14	5.31	6.36	6.8	7.22	6.35	6.79
MDP0000126002	Peptide deformylase 1B, chloroplastic	11.91	5.75	10.05	9.24	15.3	13.58	10.07	12.98
MDP0000126011	Symplekin, putative; contains IPR022075 (Symplekin C-terminal)	11.4	5.25	9.72	8.79	6.23	9.38	8.06	7.89
MDP0000126019	Unknown protein	0	0	0	0	0	0	0.56	0.19
MDP0000126026	Disease resistance protein; contains IPR027417 (P-loop containing nucleoside triphosphate hydrolase)	0.4	0.95	2.17	1.17	0.25	0.69	0.41	0.45
MDP0000126033	GRAM domain-containing protein	6.73	9.95	7.48	8.05	7.44	7.27	8.72	7.81
MDP0000126039	Galactosylgalactosylxylosylprotein 3-beta-glucuronosyltransferase; contains IPR005027 (Glycosyl transferase, family 43)	0	0	0	0	0.15	0	0	0.05
MDP0000126042	Actin cytoskeleton-regulatory complex protein pan1; contains IPR000261 (EPS15 homology (EH)), IPR011992 (EF-hand-like domain)	19	19.26	20.9	19.72	20.28	16.51	19.75	18.85
MDP0000126048	Probable potassium transport system protein kup; contains IPR003823 (Domain of unknown function CP12), IPR003855 (K+ potassium transporter)	0	0	0	0	0	0.26	0	0.09
MDP0000126049	Phosphatidylinositol N-acetyglucosaminlytransferase subunit P-like protein; contains IPR022212 (Protein of unknown function DUF3741), IPR025486 (Domain of unknown function DUF4378)	0.75	1.04	1.29	1.03	0.4	0.64	0.38	0.47
MDP0000126058	Chitinase domain-containing protein; contains IPR001763 (Rhodanese-like domain), IPR017853 (Glycoside hydrolase, superfamily)	27.08	29.34	32.29	29.57	28.33	28.69	26.51	27.84
MDP0000126068	Unknown protein	32.57	21.89	69.58	41.35	27.84	37.14	48.23	37.74
MDP0000126070	Signal peptide peptidase family protein; contains IPR006639 (Peptidase A22, presenilin signal peptide)	12.23	11.43	16.99	13.55	12.14	13.95	16.87	14.32
MDP0000126071	Rhomboid family protein; contains IPR002610 (Peptidase S54, rhomboid)	5.49	11.65	6.04	7.73	9.55	9.14	8.08	8.92
MDP0000126073	Malic enzyme	0.83	0.39	0.79	0.67	0.8	0.19	0.34	0.44
MDP0000126080	Queuine tRNA-ribosyltransferase, putative; contains IPR002616 (tRNA-guanine(15) transglycosylase-like)	9.04	9.02	5.34	7.8	8.39	6.74	10.08	8.4
MDP0000126098	RNA binding protein, putative; contains IPR005491 (EMSY N-terminal), IPR008395 (Agenet-like domain), IPR014002 (Tudor-like, plant)	1.14	2	1.22	1.45	1.38	1.3	1.29	1.32
MDP0000126103	Transcription factor; contains IPR006994 (Transcription factor 25)	10.2	5.8	5.8	7.27	6.62	6.45	5.81	6.29
MDP0000126106	CCR4-NOT transcription complex subunit 4; contains IPR013083 (Zinc finger, RING/FYVE/PHD-type)	0.17	0	0	0.06	0.21	0	0.18	0.13
MDP0000126108	Pre-mRNA-splicing factor SPF27-like protein; contains IPR008409 (Pre-mRNA-splicing factor SPF27)	20.98	28.13	17.81	22.31	24.34	23.58	15.61	21.18
MDP0000126113	Importin subunit alpha; contains IPR016024 (Armadillo-type fold)	6.88	8.2	5.29	6.79	6.85	7.57	7.69	7.37
MDP0000126125	Reticulon-3, putative; contains IPR003388 (Reticulon)	5.61	8.84	10.05	8.17	7.58	9.83	14.61	10.67
MDP0000126130	Copper uptake transmembrane transporter; contains IPR022051 (Protein of unknown function DUF3611)	29.28	27.26	27.27	27.94	24.48	25.31	30.06	26.62
MDP0000126135	Dehydrin 9; contains IPR000167 (Dehydrin)	9408.53	8891.35	9133.63	9144.5	8444.55	8984.88	8703.44	8710.96
MDP0000126141	NAC domain protein; contains IPR003441 (No apical meristem (NAM) protein)	0.78	0.84	0.79	0.8	0.8	0.62	1.23	0.88
MDP0000126148	Thump domain protein, putative; contains IPR004114 (THUMP)	9.73	10.72	11.64	10.7	10.82	9.25	8.45	9.51
MDP0000126149	Protein phosphatase 2c, putative; contains IPR001932 (Protein phosphatase 2C (PP2C)-like), IPR015655 (Protein phosphatase 2C)	4.09	5.75	3.91	4.58	7.94	4.2	3.36	5.17
MDP0000126152	Coiled-coil domain-containing protein 109A; contains IPR006769 (Coiled-coil domain containing protein 109, C-terminal)	5.27	3.76	5.53	4.85	4.83	2.93	3.83	3.86
MDP0000126153	Transmembrane protein 56; contains IPR006634 (TRAM/LAG1/CLN8 homology domain)	6.15	6.51	1.27	4.64	7.18	7.02	10.69	8.3
MDP0000126158	Putative universal stress protein; contains IPR014729 (Rossmann-like alpha/beta/alpha sandwich fold)	87.01	82.22	66.45	78.56	71.53	80.04	56.05	69.21
MDP0000126160	DNA-directed RNA polymerase; contains IPR007066 (RNA polymerase Rpb1, domain 3), IPR007081 (RNA polymerase Rpb1, domain 5), IPR007083 (RNA polymerase Rpb1, domain 4), IPR011333 (BTB/POZ fold), IPR016072 (SKP1 component, dimerisation)	0	0.15	0.15	0.1	0	0.43	0.52	0.32
MDP0000126175	Chlorophyllase; contains IPR010821 (Chlorophyllase)	0.61	0	0	0.2	1.12	1.05	1.89	1.35
MDP0000126177	Sodium/hydrogen exchanger; contains IPR006153 (Cation/H+ exchanger), IPR018422 (Cation/H+ exchanger, CPA1 family)	0	0	0.19	0.06	0.1	0.19	0.08	0.12
MDP0000126178	Vesicle-associated membrane protein, putative; contains IPR000535 (Major sperm protein)	3.25	2.11	1.44	2.27	2.04	2.6	4.07	2.9
MDP0000126179	Unknown protein	0.25	0	0.3	0.18	0.61	0	0	0.2
MDP0000126184	Leucine-rich repeat containing protein, putative; contains IPR001611 (Leucine-rich repeat), IPR003591 (Leucine-rich repeat, typical subtype), IPR019955 (Ubiquitin supergroup)	30.75	32.08	34.36	32.4	32.08	30.93	27.84	30.28
MDP0000126186	Disease resistance protein; contains IPR000767 (Disease resistance protein), IPR027417 (P-loop containing nucleoside triphosphate hydrolase)	1.35	1.5	1.84	1.56	1.86	1.75	1.91	1.84
MDP0000126190	Receptor protein kinase, putative; contains IPR011009 (Protein kinase-like domain), IPR013083 (Zinc finger, RING/FYVE/PHD-type), IPR014729 (Rossmann-like alpha/beta/alpha sandwich fold)	0.54	1.28	0.59	0.8	0.33	0.62	0.5	0.48
MDP0000126191	Importin beta-3, putative; contains IPR016024 (Armadillo-type fold)	159.57	167.13	128.41	151.7	160.61	133.47	139.67	144.58
MDP0000126193	Ceramide glucosyltransferase, putative; contains IPR025993 (Ceramide glucosyltransferase)	13.37	16.86	14.21	14.81	12.12	15.34	25.44	17.63
MDP0000126194	Senescence-associated protein 12; contains IPR009686 (Senescence/spartin-associated)	207.63	190.42	185.68	194.58	210.35	130.41	173.34	171.37
MDP0000126204	Alcohol oxidase	2.56	2.7	4.6	3.29	2.49	5.55	3.16	3.73
MDP0000126206	Calmodulin binding protein, putative; contains IPR025064 (Domain of unknown function DUF4005)	0	0	0	0	0	0.31	0	0.1
MDP0000126222	Phosphoribosylaminoimidazole-succinocarboxamide synthase; contains IPR001636 (SAICAR synthetase)	7.35	6.03	7.91	7.1	3.12	8.8	3.4	5.11
MDP0000126227	Flowering time control protein FPA; contains IPR012677 (Nucleotide-binding, alpha-beta plait), IPR012921 (Spen paralogue and orthologue SPOC, C-terminal)	4.59	3.17	3.38	3.71	3.93	3.96	3.38	3.76
MDP0000126232	Beta-lactamase-like protein; contains IPR001279 (Beta-lactamase-like)	6.48	5.44	4.39	5.44	4.01	4.74	7.41	5.39
MDP0000126245	Expansin-like protein; contains IPR007118 (Expansin/Lol pI), IPR014733 (Barwin-like endoglucanase)	3.26	0.4	3.29	2.32	1.67	2.35	1.59	1.87
MDP0000126256	Ring finger protein, putative; contains IPR013083 (Zinc finger, RING/FYVE/PHD-type)	4.27	1.31	4.26	3.28	6.17	5.91	1.36	4.48
MDP0000126259	Flowering locus C-like protein	12.29	12.95	11.02	12.09	5.59	14.71	26.8	15.7
MDP0000126263	GPI-anchored protein, putative	9.51	10.35	10.56	10.14	11.18	10.95	15.18	12.44
MDP0000126269	ESF1-like protein; contains IPR012580 (NUC153)	4.33	3.67	3.19	3.73	4.04	3.04	3.49	3.52
MDP0000126272	F-box family protein; contains IPR001810 (F-box domain, cyclin-like)	0.21	0.25	0.26	0.24	0.52	0.24	0.22	0.33
MDP0000126274	Laccase, putative; contains IPR008972 (Cupredoxin)	1.44	15.32	1.73	6.16	0.31	9.59	0.35	3.42
MDP0000126283	Zinc finger HIT domain-containing protein 3; contains IPR007529 (Zinc finger, HIT-type)	9.46	5.28	5.66	6.8	3.83	5.65	5.78	5.09
MDP0000126286	Unknown protein	0.31	0.37	0.75	0.48	0.38	1.07	0	0.48
MDP0000126287	Transcription factor PIF1	0.45	0.35	0.36	0.39	0	0.35	0	0.12
MDP0000126290	Inner membrane protein OXA1-like, mitochondrial, putative, expressed; contains IPR001708 (Membrane insertase OXA1/ALB3/YidC), IPR011990 (Tetratricopeptide-like helical)	11.91	14.22	12.24	12.79	13.67	10.23	13.12	12.34
MDP0000126295	Mitochondrial inner membrane protein OXA1L; contains IPR001708 (Membrane insertase OXA1/ALB3/YidC), IPR011990 (Tetratricopeptide-like helical)	1.7	1.53	1.2	1.48	1.31	1.14	0.4	0.95
MDP0000126298	Serine esterase family protein; contains IPR007751 (Domain of unknown function DUF676, lipase-like)	7.94	7.67	7.68	7.76	7.03	6.32	9.7	7.68
MDP0000126311	Methylenetetrahydrofolate reductase; contains IPR003171 (Methylenetetrahydrofolate reductase)	0.19	0	0	0.06	0.24	0	0	0.08
MDP0000126316	Aldo/keto reductase, putative; contains IPR001395 (Aldo/keto reductase), IPR023210 (NADP-dependent oxidoreductase domain)	15.98	13.66	15.15	14.93	18.56	18.41	16.57	17.85
MDP0000126318	40S ribosomal protein S30; contains IPR006846 (Ribosomal protein S30)	87.81	92.94	90.38	90.38	75.69	102.64	95.3	91.21
MDP0000126323	Aspartyl aminopeptidase-like protein; contains IPR001948 (Peptidase M18), IPR023358 (Peptidase M18, domain 2)	16.3	24.59	30.94	23.94	23.79	19.43	17.87	20.36
MDP0000126324	Adenylate kinase 1, putative; contains IPR000850 (Adenylate kinase), IPR027417 (P-loop containing nucleoside triphosphate hydrolase)	46.94	46.4	45.22	46.19	49.49	36.65	44.5	43.55
MDP0000126328	Far upstream element-binding protein; contains IPR004087 (K Homology domain)	41.02	38.96	36.56	38.85	40.7	36.91	38.33	38.65
MDP0000126331	Acyl-[acyl-carrier-protein] desaturase; contains IPR005067 (Fatty acid desaturase, type 2), IPR009078 (Ferritin-like superfamily)	0	0	0	0	0	0.2	0	0.07
MDP0000126335	Unknown protein	46.35	74.5	81.47	67.44	35.82	60.97	48.03	48.27
MDP0000126343	MYB transcription factor; contains IPR009057 (Homeodomain-like)	0.13	0.15	0	0.09	0	0.14	0	0.05
MDP0000126344	Mediator of RNA polymerase II transcription subunit; contains IPR019095 (Mediator complex, subunit Med18, metazoa/fungi)	6.59	7.06	4.02	5.89	6.46	5.43	5.61	5.83
MDP0000126351	Lactosylceramide 4-alpha-galactosyltransferase, putative; contains IPR007577 (Glycosyltransferase, DXD sugar-binding motif), IPR007652 (Alpha 1,4-glycosyltransferase domain)	9.84	11.6	9.64	10.36	9.92	9.61	7.96	9.16
MDP0000126361	RING finger protein; contains IPR013083 (Zinc finger, RING/FYVE/PHD-type)	0.3	0.35	0.71	0.45	0.72	0	1.22	0.65
MDP0000126384	p21-activated protein kinase-interacting protein 1-like protein; contains IPR015943 (WD40/YVTN repeat-like-containing domain)	82.6	101.78	97.39	93.92	100.98	72.76	81.42	85.05
MDP0000126388	Pentatricopeptide repeat-containing protein; contains IPR002885 (Pentatricopeptide repeat), IPR011990 (Tetratricopeptide-like helical), IPR015425 (Actin-binding FH2)	0.82	0.82	1.9	1.18	1	0.58	0.72	0.77
MDP0000126389	Endoplasmic reticulum metallopeptidase 1; contains IPR007484 (Peptidase M28)	3.73	2.55	5.57	3.95	5.09	5.31	5.26	5.22
MDP0000126400	Arabinogalactan peptide 16; contains IPR009424 (Arabinogalactan peptide, AGP)	1.39	0.54	4.42	2.12	0.56	2.11	0.95	1.21
MDP0000126404	Xyloglucan endotransglucosylase/hydrolase protein A, putative; contains IPR008985 (Concanavalin A-like lectin/glucanases superfamily)	0	0	0	0	0.41	0	0	0.14
MDP0000126405	Unknown protein	8.5	6.97	4.83	6.77	7.73	7.03	3.27	6.01
MDP0000126417	F-box protein PP2-B1; contains IPR025886 (Phloem protein 2-like)	2.48	1.29	6.58	3.45	3.34	5.33	10.45	6.37
MDP0000126421	Serine/threonine protein phosphatase 2A regulatory subunit B' subunit gamma; contains IPR011992 (EF-hand-like domain)	18.64	18.42	12.54	16.53	9.89	11.95	14.05	11.96
MDP0000126438	Divalent metal cation transporter MntH; contains IPR001046 (Natural resistance-associated macrophage like)	1.83	1.46	2.48	1.92	1.01	1.89	3.15	2.02
MDP0000126441	Pentatricopeptide repeat protein 78; contains IPR002885 (Pentatricopeptide repeat), IPR011990 (Tetratricopeptide-like helical)	0.13	0.15	0.36	0.21	0.15	0.19	0.52	0.29
MDP0000126450	Chlororespiratory reduction 7; contains IPR021954 (Protein of unknown function DUF3571)	0	0.34	1.39	0.58	1.77	0.33	0.3	0.8
MDP0000126455	LIM domain protein LIM-2; contains IPR001781 (Zinc finger, LIM-type)	162.22	107.47	101.5	123.73	151.79	158.64	163.49	157.97
MDP0000126467	[Protein-PII] uridylyltransferase; contains IPR002912 (ACT domain)	3.68	3.52	3.77	3.66	3.83	4.2	6.63	4.89
MDP0000126472	50S ribosomal protein L7Ae; contains IPR004038 (Ribosomal protein L7Ae/L30e/S12e/Gadd45), IPR018492 (Ribosomal protein L7Ae/L8/Nhp2 family)	62.21	92.63	91.97	82.27	67.84	82.48	81.44	77.25
MDP0000126479	AT5g44670/K15C23_12; contains IPR008166 (Domain of unknown function DUF23)	115.73	65.84	115.76	99.11	91.26	56.32	38.62	62.07
MDP0000126481	AT5g44670/K15C23_12; contains IPR008166 (Domain of unknown function DUF23)	126.13	67.29	127.24	106.89	95.47	61.6	44.28	67.12
MDP0000126483	Homeobox protein knotted-1-like protein; contains IPR005540 (KNOX1), IPR005541 (KNOX2)	13.48	12.52	15.84	13.95	19.45	20.67	10.02	16.71
MDP0000126493	Methyltransferase-like protein; contains IPR008854 (TPMT family)	13.31	14.91	13.15	13.79	12.63	14.19	15.15	13.99
MDP0000126508	Unknown protein	0	0	0.73	0.24	0.75	0	0	0.25
MDP0000126517	NAC domain-containing protein, putative; contains IPR003441 (No apical meristem (NAM) protein)	10.34	20.11	21.58	17.34	9.77	16.38	10.07	12.07
MDP0000126523	Cysteine-rich receptor-like protein kinase; contains IPR002902 (Gnk2-homologous domain)	0.27	0	0	0.09	0	0	0	0
MDP0000126524	Putative nuclease HARBI1; contains IPR026103 (Harbinger transposase-derived nuclease)	0.41	0.12	0	0.18	0	0.35	0.52	0.29
MDP0000126526	Chaperone protein dnaJ; contains IPR001623 (DnaJ domain), IPR024593 (Domain of unknown function DUF3444)	0	0.05	0	0.02	0	0	0.04	0.01
MDP0000126528	F-box protein GID2, putative; contains IPR001810 (F-box domain, cyclin-like)	86.38	90.35	101.31	92.68	118.15	95.98	140.81	118.31
MDP0000126530	RING finger and CHY zinc finger domain-containing protein; contains IPR004039 (Rubredoxin-type fold), IPR008913 (Zinc finger, CHY-type), IPR013083 (Zinc finger, RING/FYVE/PHD-type), IPR017921 (Zinc finger, CTCHY-type)	41.59	33.58	25.84	33.67	34.37	31.7	23.97	30.01
MDP0000126532	Transcription factor, putative	8.46	8.41	9.69	8.85	10	9.89	9.19	9.69
MDP0000126553	Class III homeobox-leucine zipper protein; contains IPR002913 (START domain), IPR009057 (Homeodomain-like), IPR013978 (MEKHLA), IPR023393 (START-like domain)	2.05	0.87	0.84	1.25	1.08	1.12	0.67	0.96
MDP0000126558	Glycine-rich RNA-binding protein; contains IPR001878 (Zinc finger, CCHC-type), IPR012677 (Nucleotide-binding, alpha-beta plait)	15.57	21.4	15.89	17.62	16.87	17.99	22.81	19.22
MDP0000126567	Chalcone synthase; contains IPR011141 (Polyketide synthase, type III), IPR016039 (Thiolase-like)	20.24	25.46	55.83	33.84	9.34	6.43	1.77	5.85
MDP0000126569	ProFAR isomerase associated family protein, expressed; contains IPR015947 (PUA-like domain)	3.29	4.82	3.94	4.02	4.49	3.47	4.14	4.03
MDP0000126570	Putative uncharacterized protein F23N20.10	0.43	1.31	0.62	0.79	0.1	0.49	0.18	0.26
MDP0000126575	Gluconokinase; contains IPR000623 (Shikimate kinase/Threonine synthase-like 1), IPR006001 (Carbohydrate kinase, thermoresistant glucokinase), IPR027417 (P-loop containing nucleoside triphosphate hydrolase)	6.31	8.75	8.38	7.81	7.93	5.33	3.36	5.54
MDP0000126587	BEL1-like homeodomain transcription factor; contains IPR006563 (POX), IPR009057 (Homeodomain-like)	15.03	12.6	15.03	14.22	15.88	12.12	18.89	15.63
MDP0000126591	Cell cycle regulated microtubule associated protein; contains IPR027330 (TPX2, central domain)	5.79	4	6.04	5.28	6.66	5.93	5.34	5.98
MDP0000126601	Gibberellin-regulated protein 3, putative; contains IPR003854 (Gibberellin regulated protein)	1078.33	1638.87	1491.45	1402.88	858.19	1484.2	2090.61	1477.67
MDP0000126615	Zinc finger protein, putative; contains IPR013087 (Zinc finger C2H2-type/integrase DNA-binding domain)	1.7	1.92	1.05	1.56	2.21	1.29	1.87	1.79
MDP0000126616	Zinc finger protein, putative	25.41	20.02	16.24	20.56	26.27	20.43	18.63	21.78
MDP0000126620	BAHD family acyltransferase; contains IPR003480 (Transferase), IPR023213 (Chloramphenicol acetyltransferase-like domain)	0.24	0.69	0.71	0.55	0.29	2.43	0	0.91
MDP0000126623	Fertilization-independent endosperm protein; contains IPR015943 (WD40/YVTN repeat-like-containing domain)	6.82	11.5	7.33	8.55	10.75	9.79	11.06	10.53
MDP0000126643	Putative glucose-6-phosphate/phosphate translocator; contains IPR004853 (Domain of unknown function DUF250)	1.97	0.46	1.88	1.44	0	0.45	0.4	0.28
MDP0000126653	Ring finger protein, putative; contains IPR013083 (Zinc finger, RING/FYVE/PHD-type)	0	0	0.93	0.31	0	0	0	0
MDP0000126654	Polygalacturonase QRT3; contains IPR011050 (Pectin lyase fold/virulence factor)	0.17	0.2	0.42	0.26	0	0	0	0
MDP0000126656	Polygalacturonase QRT3; contains IPR011050 (Pectin lyase fold/virulence factor)	0	0	0	0	0	0.1	0	0.03
MDP0000126666	Eukaryotic translation initiation factor 3 subunit, putative; contains IPR000717 (Proteasome component (PCI) domain), IPR008905 (Eukaryotic translation initiation factor 3 subunit C, N-terminal domain)	0.52	0	0.15	0.22	0.16	0.59	0.13	0.29
MDP0000126667	Eukaryotic translation initiation factor 3 subunit, putative; contains IPR007877 (Protein of unknown function DUF707), IPR008905 (Eukaryotic translation initiation factor 3 subunit C, N-terminal domain)	0.21	0.12	0	0.11	0	0.12	0	0.04
MDP0000126669	Neurogenic locus notch protein-like	0.25	1.44	0.88	0.86	0.6	1.12	0.25	0.66
MDP0000126675	Mediator of DNA damage checkpoint protein 1	0	0.09	0	0.03	0	0	0	0
MDP0000126679	Putative tyrosine-protein phosphatase; contains IPR004861 (Protein-tyrosine phosphatase, SIW14-like)	52.89	53.54	87.31	64.58	51.95	35.08	157.6	81.54
MDP0000126680	Putative tyrosine-protein phosphatase; contains IPR004861 (Protein-tyrosine phosphatase, SIW14-like)	18.2	21.32	32.39	23.97	20.46	21.77	39.89	27.37
MDP0000126685	Unknown protein	0.32	0	0	0.11	0	0	0	0
MDP0000126693	Alcohol dehydrogenase; contains IPR002085 (Alcohol dehydrogenase superfamily, zinc-type), IPR016040 (NAD(P)-binding domain), IPR020843 (Polyketide synthase, enoylreductase)	0.25	1.75	0.15	0.72	0	0.28	0	0.09
MDP0000126706	Protein LURP-one-related 8; contains IPR025659 (Tubby C-terminal-like domain)	29.96	14.33	61.67	35.32	48.46	34.64	35.99	39.7
MDP0000126707	Protein kinase family protein; contains IPR011009 (Protein kinase-like domain), IPR026839 (Serine/threonine-protein kinase CTR1)	12.16	7.12	12.51	10.6	7.13	11.71	9.11	9.32
MDP0000126716	IMP dehydrogenase/GMP reductase, putative	0.31	0.36	0.25	0.31	0.38	0.71	0.32	0.47
MDP0000126718	cDNA clone:J033025P19, full insert sequence; contains IPR025131 (Domain of unknown function DUF4057)	88.25	83.3	141.98	104.51	70.2	97.83	136.64	101.56
MDP0000126728	Aldose reductase; contains IPR001395 (Aldo/keto reductase), IPR023210 (NADP-dependent oxidoreductase domain)	1.01	2.67	3.48	2.39	0.77	2.02	3.64	2.14
MDP0000126730	At1g53800/T18A20_4; contains IPR003611 (Intron-encoded nuclease 2)	4.15	4.29	3.89	4.11	5.03	5.66	2.42	4.37
MDP0000126738	B3 domain-containing protein; contains IPR015300 (DNA-binding pseudobarrel domain)	11.8	2.76	2.82	5.79	8.59	6.28	2.58	5.82
MDP0000126748	Disease resistance response protein, putative; contains IPR004265 (Plant disease resistance response protein)	0	0	0.29	0.1	0	0	0	0
MDP0000126750	UPF0481 protein; contains IPR004158 (Protein of unknown function DUF247, plant)	0	0	0	0	0.26	0	0	0.09
MDP0000126755	E3 ubiquitin-protein ligase MARCH7; contains IPR011016 (Zinc finger, RING-CH-type), IPR013083 (Zinc finger, RING/FYVE/PHD-type)	9.55	10.44	10.03	10.01	9.68	9.83	11.17	10.23
MDP0000126756	Vacuolar protein sorting-associated protein-like protein; contains IPR007234 (Vps53-like, N-terminal)	39	37.13	32.59	36.24	32.03	31.4	39	34.14
MDP0000126770	CBL-interacting protein kinase 20; contains IPR004041 (NAF domain), IPR011009 (Protein kinase-like domain)	1.97	2.31	3.22	2.5	2.01	2.48	2.02	2.17
MDP0000126771	Putative chaperone protein dnaJ 49; contains IPR001623 (DnaJ domain)	0	0	0.19	0.06	0	0	0	0
MDP0000126789	Phosphoesterase family protein, putative, expressed	2.63	9.74	5.75	6.04	4.78	6.74	6.51	6.01
MDP0000126791	Phosphoesterase family protein; contains IPR007312 (Phosphoesterase)	3.73	8.51	9.27	7.17	5.71	6.83	1.81	4.78
MDP0000126795	TBC1 domain family member; contains IPR000195 (Rab-GTPase-TBC domain)	15.66	13.75	7.02	12.14	9.1	10.79	13.9	11.26
MDP0000126801	Unknown protein	8.53	7.42	10.49	8.81	10.05	13.06	11.26	11.46
MDP0000126806	Phosphopantothenoylcysteine decarboxylase; contains IPR003382 (Flavoprotein)	11.26	11.48	8.48	10.41	7.84	9.28	3.85	6.99
MDP0000126807	Signal recognition particle 72 kDa protein; contains IPR011990 (Tetratricopeptide-like helical), IPR026270 (Signal recognition particle, SRP72 subunit)	23.59	22.91	21.03	22.51	18.71	22.41	22.7	21.27
MDP0000126808	Neoxanthin synthase; contains IPR025461 (Protein of unknown function DUF4281)	22.15	25.11	18.16	21.81	16.25	27.3	31.55	25.03
MDP0000126815	Cyclic nucleotide-gated ion channel, putative; contains IPR014710 (RmlC-like jelly roll fold)	0.69	0	0	0.23	0.56	0.52	0.23	0.44
MDP0000126820	Heavy metal-associated domain containing protein; contains IPR006121 (Heavy metal-associated domain, HMA)	1.03	0.27	3.3	1.53	0.84	0.79	1.06	0.9
MDP0000126825	Serine/threonine-protein kinase; contains IPR001480 (Bulb-type lectin domain)	0	0.44	0.45	0.3	0	0	0	0
MDP0000126826	Heat stress transcription factor A-4a; contains IPR011991 (Winged helix-turn-helix DNA-binding domain)	9.99	8.53	9.83	9.45	8.08	9.61	9.61	9.1
MDP0000126831	Probable exosome complex exonuclease 1; contains IPR020568 (Ribosomal protein S5 domain 2-type fold)	6.9	8.49	8.66	8.02	6.69	4.33	2.48	4.5
MDP0000126842	40S ribosomal protein S10, putative; contains IPR005326 (Plectin/S10, N-terminal)	208.79	222.74	200.22	210.58	192.48	195.92	196.42	194.94
MDP0000126844	tRNA modification GTPase mnmE; contains IPR004520 (tRNA modification GTPase MnmE), IPR005225 (Small GTP-binding protein domain), IPR025867 (tRNA modification GTPase MnmE C-terminal domain), IPR027266 (GTP-binding protein TrmE/Glycine cleavage system T protein, domain 1), IPR027368 (tRNA modification GTPase MnmE domain 2), IPR027417 (P-loop containing nucleoside triphosphate hydrolase)	1.7	1.8	2.31	1.94	1.86	2.52	2.21	2.2
MDP0000126850	Protein kinase like protein; contains IPR011009 (Protein kinase-like domain)	7.44	11.95	12.96	10.78	12.37	15.27	16.36	14.67
MDP0000126873	Protein LURP-one-related 6; contains IPR025659 (Tubby C-terminal-like domain)	0.22	3.07	1.57	1.62	0.8	2.99	0.45	1.41
MDP0000126888	tRNA uridine 5-carboxymethylaminomethyl modification enzyme mnmG; contains IPR002218 (Glucose-inhibited division protein A-related)	1.47	4.65	3.52	3.21	2.85	4.36	5.74	4.32
MDP0000126892	Unknown protein	0.96	1.88	0.38	1.07	0	0	1.64	0.55
MDP0000126901	Histone H2B; contains IPR000558 (Histone H2B), IPR009072 (Histone-fold)	0	0.65	0	0.22	0.17	1.43	0	0.53
MDP0000126909	BTB/POZ domain-containing protein; contains IPR011333 (BTB/POZ fold), IPR027356 (NPH3 domain)	16.79	14.62	13.47	14.96	24.19	17.51	25.41	22.37
MDP0000126929	Unknown protein; contains IPR001878 (Zinc finger, CCHC-type)	10.05	9.96	8.94	9.65	14.69	4.11	1.06	6.62
MDP0000126939	Protein FAR1-RELATED SEQUENCE 8; contains IPR004330 (FAR1 DNA binding domain), IPR007527 (Zinc finger, SWIM-type), IPR018289 (MULE transposase domain)	1.8	2.45	2.72	2.32	2.4	2.32	2.58	2.43
MDP0000126942	TLC domain-containing protein; contains IPR006634 (TRAM/LAG1/CLN8 homology domain)	19.52	26.11	18.61	21.41	24.8	17	21.67	21.16
MDP0000126946	Sucrose synthase; contains IPR012820 (Sucrose synthase, plant/cyanobacteria)	87.4	83.16	60.12	76.89	75.38	69.54	63.21	69.38
MDP0000126954	Unknown protein	0.59	0	0.36	0.32	1.08	2.37	3.96	2.47
MDP0000126962	Emb|CAB16809.1; contains IPR010608 (Protein of unknown function DUF1195)	114.13	88.38	122.29	108.27	118.85	92.81	143.72	118.46
MDP0000126972	CBS domain-containing protein; contains IPR000644 (Cystathionine beta-synthase, core)	0.79	0.13	0	0.31	2.18	0	0	0.73
MDP0000126976	Humj1; contains IPR001202 (WW domain)	2.39	3.31	3.38	3.03	3.7	3.23	2.23	3.05
[truncated: 61,544 more rows]
