# Supplementary material for: Comparative Transcriptomes Analysis of Red- and White-Fleshed Apples in an F1 Population of Malus sieversii f. niedzwetzkyana Crossed with M. domestica ‘Fuji’
Source: PLoS One. 2015 Jul 24;10(7):e0133468. doi: 10.1371/journal.pone.0133468 (PMC4514764; doi:10.1371/journal.pone.0133468)
Supplement: S4 Table — (XLS) [file pone.0133468.s004.xls]

## Sheet: Sheet1
Table S4. Correlation coefficient values between replicated samples in the two libraries (based on gene expression)
Sample	ripeRed-rep1	ripeRed-rep2	ripeRed-rep3	ripeWhite-rep1	ripeWhite-rep2	ripeWhite-rep3
ripeRed-rep1	1	0.97	0.98	0.99	0.98	0.96
ripeRed-rep2	0.97	1	0.96	0.94	0.97	0.96
ripeRed-rep3	0.98	0.96	1	0.98	0.98	0.96
ripeWhite-rep1	0.99	0.94	0.98	1	0.98	0.96
ripeWhite-rep2	0.98	0.97	0.98	0.98	1	0.98
ripeWhite-rep3	0.96	0.96	0.96	0.96	0.98	1
