# Supplementary material for: Comparative Transcriptomes Analysis of Red- and White-Fleshed Apples in an F1 Population of Malus sieversii f. niedzwetzkyana Crossed with M. domestica ‘Fuji’
Source: PLoS One. 2015 Jul 24;10(7):e0133468. doi: 10.1371/journal.pone.0133468 (PMC4514764; doi:10.1371/journal.pone.0133468)
Supplement: S5 Table — (XLSX) [file pone.0133468.s005.xlsx]

## Sheet: Sheet1
Table S5 Differentially expressed genes between red- and white-fleshed apples.
GeneID	description	RPKM			mean	RPKM			mean	ratio	Expression change (Red/White)	adjusted p	min/max
		Red_rep1	Red_rep2	Red_rep3		White_rep1	White_rep2	White_rep3
MDP0000190489	Cytochrome P450 flavonoid 3',5'-hydroxylase; contains IPR001128 (Cytochrome P450)	35.37	53.04	100.91	63.11	13.91	26.96	10.53	17.13	3.68418	Up	0.000201389	1.31194
MDP0000710731	Annexin; contains IPR001464 (Annexin)	3.04	17.36	13.63	11.34	2.3	1.3	0.78	1.46	7.76712	Up	0.0101496	1.32174
MDP0000314219	18.2 kDa class I heat shock protein; contains IPR008978 (HSP20-like chaperone)	718.39	1213.58	1242.32	1058.1	476.96	537.62	155.83	390.14	2.7121	Up	0.0112212	1.33624
MDP0000320017	Xyloglucan endotransglucosylase/hydrolase 2; contains IPR008985 (Concanavalin A-like lectin/glucanases superfamily), IPR016455 (Xyloglucan endotransglucosylase/hydrolase)	79.55	129.38	109.9	106.28	53.04	59.27	20.01	44.11	2.40943	Up	0.0217563	1.34216
MDP0000620797	PH01B019A14.22 protein	20.52	29.49	27.44	25.82	15.27	13.15	9.34	12.59	2.05083	Up	0.0394346	1.34381
MDP0000221160	17.5 kDa class II heat shock protein; contains IPR008978 (HSP20-like chaperone)	353.16	561.41	570.88	495.15	257.22	262.62	82.01	200.62	2.4681	Up	0.0266852	1.34476
MDP0000125793	ATP-dependent zinc metalloprotease FtsH 2; contains IPR027417 (P-loop containing nucleoside triphosphate hydrolase)	10.03	14.99	14.65	13.22	7.37	6.68	5.57	6.54	2.02141	Up	0.0413662	1.36092
MDP0000200564	Receptor protein kinase, putative; contains IPR008808 (Powdery mildew resistance protein, RPW8 domain), IPR011009 (Protein kinase-like domain), IPR013320 (Concanavalin A-like lectin/glucanase, subgroup)	3.16	13.43	8.78	8.46	1.96	2.32	0.98	1.75	4.83429	Up	0.000309498	1.36207
MDP0000212976	Unknown protein	23.76	29.7	38.62	30.69	11.98	17.35	8.22	12.52	2.45128	Up	0.0437047	1.36945
MDP0000222593	Annexin; contains IPR001464 (Annexin)	1.05	6.79	5	4.28	0.35	0.76	0.29	0.47	9.10638	Up	0.00117438	1.38158
MDP0000494976	Dihydroflavonol-4-reductase protein; contains IPR001509 (NAD-dependent epimerase/dehydratase), IPR016040 (NAD(P)-binding domain)	166.5	205.81	356.81	243.04	72.24	119.06	56.19	82.5	2.94594	Up	0.000529353	1.39845
MDP0000259357	Disease resistance-like protein; contains IPR000157 (Toll/interleukin-1 receptor homology (TIR) domain), IPR000767 (Disease resistance protein), IPR001611 (Leucine-rich repeat), IPR027417 (P-loop containing nucleoside triphosphate hydrolase)	7.45	10.35	5.99	7.93	4.26	3.24	1.58	3.03	2.61716	Up	0.00931844	1.4061
MDP0000303449	Unknown protein	14.24	29.41	48.99	30.88	8.94	10.11	2.44	7.16	4.31285	Up	0.00054256	1.40851
MDP0000158045	Phi-1-like phosphate-induced protein; contains IPR006766 (Phosphate-induced protein 1)	27.88	44.28	79.41	50.52	10.98	17.37	19.77	16.04	3.14963	Up	0.000722173	1.41022
MDP0000294594	17.5 kDa class II heat shock protein; contains IPR008978 (HSP20-like chaperone)	370.44	506.95	514.58	463.99	260.03	251.14	84.2	198.46	2.33795	Up	0.0368622	1.4246
MDP0000184940	17.4 kDa class I heat shock protein 3; contains IPR008978 (HSP20-like chaperone)	158.44	249.75	157.99	188.73	110.41	88.8	26.19	75.13	2.51205	Up	0.0442535	1.43094
MDP0000604702	17.5 kDa class II heat shock protein; contains IPR008978 (HSP20-like chaperone)	737.11	997.74	794.87	843.24	504.31	458.31	189.4	384.01	2.19588	Up	0.0413662	1.46162
MDP0000188935	17.5 kDa class II heat shock protein; contains IPR008978 (HSP20-like chaperone)	691.57	932.18	977.48	867.08	469.95	471.92	176.48	372.78	2.32598	Up	0.0233452	1.46544
MDP0000399965	Ascorbate peroxidase; contains IPR010255 (Haem peroxidase)	68.37	76.21	113.84	86.14	46.37	37.73	26.79	36.96	2.33063	Up	0.0110409	1.47444
MDP0000523619	UDP-glycosyltransferase 1; contains IPR002213 (UDP-glucuronosyl/UDP-glucosyltransferase)	5.11	8.06	6.94	6.7	3.46	2.36	1.11	2.31	2.90043	Up	0.0486784	1.47688
MDP0000240643	Anthocyanidin synthase protein; contains IPR005123 (Oxoglutarate/iron-dependent dioxygenase), IPR026992 (Non-haem dioxygenase N-terminal domain), IPR027443 (Isopenicillin N synthase-like)	33.45	57.81	64.86	52.04	22.64	13.28	2.19	12.7	4.09764	Up	0.00364215	1.47747
MDP0000308938	17.5 kDa class II heat shock protein; contains IPR008978 (HSP20-like chaperone)	989.34	1305.24	1088.85	1127.81	664.62	580.62	251.81	499.02	2.26005	Up	0.0235584	1.48858
MDP0000672871	Class I heat shock protein 3; contains IPR008978 (HSP20-like chaperone)	32.51	46.18	34.63	37.77	20.85	21.31	10.55	17.57	2.14969	Up	0.0486784	1.52557
MDP0000223568	18.2 kDa class I heat shock protein; contains IPR008978 (HSP20-like chaperone)	502.85	938.42	839.32	760.2	307.04	325.97	81.98	238.33	3.18969	Up	0.00307304	1.54263
MDP0000134791	Chalcone isomerase; contains IPR016087 (Chalcone isomerase)	54.84	74.36	90.22	73.14	35.46	35.42	24.73	31.87	2.29495	Up	0.0042474	1.54653
MDP0000172536	Heat shock 70 kDa protein; contains IPR013126 (Heat shock protein 70 family)	12.27	12.44	20.7	15.14	6.2	7.9	2.99	5.7	2.65614	Up	0.0099169	1.55316
MDP0000240641	Anthocyanidin synthase protein; contains IPR005123 (Oxoglutarate/iron-dependent dioxygenase), IPR026992 (Non-haem dioxygenase N-terminal domain), IPR027443 (Isopenicillin N synthase-like)	60	104.18	107.25	90.48	38.44	20.57	2.7	20.57	4.39864	Up	0.00549381	1.56087
MDP0000360447	Anthocyanidin synthase protein; contains IPR005123 (Oxoglutarate/iron-dependent dioxygenase), IPR026992 (Non-haem dioxygenase N-terminal domain), IPR027443 (Isopenicillin N synthase-like)	56.17	99.86	102.47	86.17	35.68	20.13	2.39	19.4	4.44175	Up	0.00632839	1.57427
MDP0000158520	18.2 kDa class I heat shock protein; contains IPR008978 (HSP20-like chaperone)	952.75	1791.78	1563.09	1435.87	601.45	602.12	124.75	442.77	3.24293	Up	0.00727835	1.58233
MDP0000135062	Unknown protein	3.68	9.47	4.92	6.02	2.32	0.67	0.45	1.15	5.23478	Up	0.0129897	1.58621
MDP0000127915	Ran guanine nucleotide release factor; contains IPR007681 (Ran-interacting Mog1 protein)	51.25	44.79	48.36	48.13	28.17	25.8	14.8	22.92	2.09991	Up	0.034229	1.58999
MDP0000810697	18.2 kDa class I heat shock protein; contains IPR008978 (HSP20-like chaperone)	398.4	545.29	451.14	464.94	250.19	174.86	30.59	151.88	3.06123	Up	0.034638	1.59239
MDP0000210077	Ascorbate peroxidase; contains IPR010255 (Haem peroxidase)	113.95	129.64	178.28	140.62	70.45	70.28	44.02	61.58	2.28353	Up	0.0042474	1.61746
MDP0000247652	18.2 kDa class I heat shock protein; contains IPR008978 (HSP20-like chaperone)	870.51	1213.18	1053.84	1045.84	538.05	480.64	101.11	373.27	2.80183	Up	0.0304702	1.6179
MDP0000208958	17.4 kDa class I heat shock protein 3; contains IPR008978 (HSP20-like chaperone)	340.03	566.68	297.14	401.28	182.17	126.1	35.32	114.53	3.50371	Up	0.0020516	1.63111
MDP0000436554	18.2 kDa class I heat shock protein; contains IPR008978 (HSP20-like chaperone)	133.22	156.49	146.46	145.39	81.59	71.12	16.44	56.38	2.57875	Up	0.0428915	1.6328
MDP0000188275	Unknown protein	4.85	9.77	8.22	7.61	2.05	2.96	1.04	2.02	3.76733	Up	0.00632839	1.63851
MDP0000293578	4-coumarate: CoA ligase; contains IPR000873 (AMP-dependent synthetase/ligase), IPR025110 (Domain of unknown function DUF4009)	23.49	34.65	87.85	48.66	10.5	14.31	4.9	9.9	4.91515	Up	2.85169e-05	1.64151
MDP0000935832	Heat shock 70 kDa protein; contains IPR013126 (Heat shock protein 70 family)	17.31	14.28	26.81	19.47	8.68	8.43	3.47	6.86	2.83819	Up	0.00307304	1.64516
MDP0000265157	18.2 kDa class I heat shock protein; contains IPR008978 (HSP20-like chaperone)	1145.31	1217.4	1099.66	1154.12	663.98	468.22	150.38	427.53	2.69951	Up	0.0141177	1.65616
MDP0000255004	17.6 kDa class II heat shock protein; contains IPR008978 (HSP20-like chaperone)	28.06	53.82	68.1	49.99	16.68	11.29	0.28	9.42	5.30679	Up	0.00378595	1.68225
MDP0000323296	18.2 kDa class I heat shock protein; contains IPR008978 (HSP20-like chaperone)	1035.12	1174.81	1090.35	1100.09	611.21	441.53	114.1	388.95	2.82836	Up	0.0193408	1.69356
MDP0000623212	Class I heat shock protein 3; contains IPR008978 (HSP20-like chaperone)	28.61	47.7	37.29	37.87	16.88	14.99	1.85	11.24	3.36922	Up	0.0221942	1.69491
MDP0000791550	18.2 kDa class I heat shock protein; contains IPR008978 (HSP20-like chaperone)	2328.52	3276.39	2761.35	2788.75	1370.21	1267.99	219.28	952.49	2.92785	Up	0.0356056	1.69939
MDP0000418416	17.5 kDa class II heat shock protein; contains IPR008978 (HSP20-like chaperone)	888.63	1268.08	1011.02	1055.91	521.73	512.37	165.39	399.83	2.6409	Up	0.00839746	1.70324
MDP0000548065	17.5 kDa class II heat shock protein; contains IPR008978 (HSP20-like chaperone)	920.62	1316.93	1048.93	1095.49	537.67	531.26	170.08	413	2.65252	Up	0.00819507	1.71224
MDP0000788934	Anthocyanidin synthase; contains IPR005123 (Oxoglutarate/iron-dependent dioxygenase), IPR026992 (Non-haem dioxygenase N-terminal domain), IPR027443 (Isopenicillin N synthase-like)	51.86	88.63	92.72	77.74	29.32	22.28	4.12	18.57	4.18632	Up	0.000613657	1.76876
MDP0000258055	NADH-ubiquinone oxidoreductase-related-like protein; contains IPR006885 (NADH dehydrogenase ubiquinone Fe-S protein 4, mitochondrial)	15.89	15.29	44.8	25.33	8.61	5.83	2.91	5.78	4.38235	Up	0.00423915	1.77584
MDP0000902338	basic proline-rich protein-like	257.57	314.73	407	326.43	145.04	135.5	39.35	106.63	3.06133	Up	0.00201753	1.77585
MDP0000320542	Solute carrier family 35 member F1; contains IPR009262 (Protein of unknown function DUF914, eukaryotic)	7.96	10.97	11.2	10.04	3.98	4.41	3.01	3.8	2.64211	Up	0.024965	1.80499
MDP0000175055	Multidrug resistance protein MdtK; contains IPR002528 (Multi antimicrobial extrusion protein)	1.97	4.73	3.97	3.56	1.09	0.72	0.18	0.66	5.39394	Up	0.00839746	1.80734
MDP0000686666	Chalcone synthase; contains IPR011141 (Polyketide synthase, type III), IPR016039 (Thiolase-like)	134.54	234.24	343.78	237.52	74.37	33.01	15.5	40.96	5.79883	Up	4.97704e-06	1.80906
MDP0000256650	Na+/Pi transporter; contains IPR011701 (Major facilitator superfamily), IPR016196 (Major facilitator superfamily domain, general substrate transporter)	12.16	17.99	12.19	14.11	6.71	6.39	2.91	5.34	2.64232	Up	0.00506481	1.81222
MDP0000638442	L-threonine 3-dehydrogenase; contains IPR002085 (Alcohol dehydrogenase superfamily, zinc-type), IPR016040 (NAD(P)-binding domain), IPR020843 (Polyketide synthase, enoylreductase)	13	17.65	24.27	18.31	3.83	7.07	4.87	5.26	3.48099	Up	0.000153202	1.83876
MDP0000543445	UDP-glucosyltransferase, putative; contains IPR002213 (UDP-glucuronosyl/UDP-glucosyltransferase)	35.77	55.03	106.59	65.8	19.44	18.91	0.29	12.88	5.1087	Up	0.0486784	1.84002
MDP0000193724	Annexin; contains IPR001464 (Annexin)	1.69	9.14	5.6	5.48	0.63	0.89	0.13	0.55	9.96364	Up	0.00120593	1.89888
MDP0000137655	Chalcone synthase; contains IPR011141 (Polyketide synthase, type III), IPR016039 (Thiolase-like)	3.4	6.88	10.81	7.03	1.71	0.94	0.6	1.08	6.50926	Up	0.000367346	1.9883
MDP0000574524	17.5 kDa class I heat shock protein; contains IPR008978 (HSP20-like chaperone)	47.37	82.08	54.63	61.36	23.46	13.42	0.86	12.58	4.87758	Up	0.00281169	2.01918
MDP0000686661	Chalcone synthase; contains IPR011141 (Polyketide synthase, type III), IPR016039 (Thiolase-like)	190.88	248.24	493.63	310.92	92.46	69.1	10.27	57.28	5.42807	Up	0.000367346	2.06446
MDP0000261492	Phenylalanine ammonia-lyase; contains IPR001106 (Aromatic amino acid lyase), IPR023144 (Phenylalanine ammonia-lyase, shielding domain), IPR024083 (Fumarase/histidase, N-terminal)	14.49	14.06	38.15	22.23	6.79	6.45	1.28	4.84	4.59298	Up	0.000432222	2.07069
MDP0000172108	17.5 kDa class I heat shock protein; contains IPR008978 (HSP20-like chaperone)	38.68	66.43	46.25	50.45	18.13	12.72	0.49	10.45	4.82775	Up	0.0042474	2.13348
MDP0000191304	Phenylalanine ammonia-lyase; contains IPR001106 (Aromatic amino acid lyase), IPR023144 (Phenylalanine ammonia-lyase, shielding domain), IPR024083 (Fumarase/histidase, N-terminal)	14.54	14.05	37.61	22.07	6.58	6.33	1.24	4.72	4.67585	Up	0.000367346	2.13526
MDP0000313080	Peroxidase; contains IPR008978 (HSP20-like chaperone), IPR010255 (Haem peroxidase)	17.63	27.03	20.17	21.61	8.18	5.83	0.22	4.74	4.55907	Up	0.00697779	2.15526
MDP0000126567	Chalcone synthase; contains IPR011141 (Polyketide synthase, type III), IPR016039 (Thiolase-like)	20.24	25.46	55.83	33.84	9.34	6.43	1.77	5.85	5.78462	Up	1.08314e-05	2.16702
MDP0000368987	Unknown protein	9.68	6.42	5.79	7.3	1.17	2.58	0.66	1.47	4.96599	Up	0.0446811	2.24419
MDP0000151721	NADH dehydrogenase [ubiquinone] iron-sulfur protein 4, mitochondrial; contains IPR006885 (NADH dehydrogenase ubiquinone Fe-S protein 4, mitochondrial)	22.01	21.27	50.01	31.1	9.34	8.16	4.52	7.34	4.23706	Up	0.000367346	2.2773
MDP0000405936	UDP-glucosyltransferase, putative; contains IPR002213 (UDP-glucuronosyl/UDP-glucosyltransferase)	74.5	93.12	138.72	102.11	32.48	19.97	2.47	18.31	5.57673	Up	0.000367346	2.29372
MDP0000478252	UDP-glucosyltransferase, putative; contains IPR002213 (UDP-glucuronosyl/UDP-glucosyltransferase)	74.5	93.12	138.72	102.11	32.48	19.97	2.47	18.31	5.57673	Up	0.000367346	2.29372
MDP0000252292	Glutathione S-transferase; contains IPR010987 (Glutathione S-transferase, C-terminal-like), IPR012336 (Thioredoxin-like fold)	157.37	315.42	385.8	286.2	66.73	48.53	0.64	38.63	7.40875	Up	0.0075865	2.35831
MDP0000632574	Major latex-like protein; contains IPR000916 (Bet v I domain), IPR023393 (START-like domain)	22.9	48.06	36.51	35.82	9.64	7.25	8.49	8.46	4.23404	Up	4.69799e-05	2.37552
MDP0000575740	Chalcone synthase; contains IPR011141 (Polyketide synthase, type III), IPR016039 (Thiolase-like)	119.24	136.71	260.98	172.31	49.51	48.39	8.97	35.62	4.83745	Up	0.000126434	2.4084
MDP0000127691	MYB transcription factor 10; contains IPR009057 (Homeodomain-like)	15.29	34.62	29.86	26.59	6.18	5.81	0	4	6.6475	Up	0.00106605	2.47411
MDP0000271528	CBS domain containing protein; contains IPR000270 (Phox/Bem1p), IPR000644 (Cystathionine beta-synthase, core), IPR002902 (Gnk2-homologous domain)	7.39	9.42	8.21	8.34	1.9	2.98	0.67	1.85	4.50811	Up	3.90256e-05	2.47987
MDP0000414977	Annexin; contains IPR001464 (Annexin)	2.14	13.34	8.85	8.11	0.86	0.49	0.44	0.6	13.5167	Up	2.25256e-05	2.48837
MDP0000288741	CBS domain containing protein; contains IPR000644 (Cystathionine beta-synthase, core)	4.44	5.59	4.11	4.71	0.94	1.65	0.68	1.09	4.3211	Up	0.00726936	2.49091
MDP0000211516	AN1-type zinc finger protein 2B; contains IPR000058 (Zinc finger, AN1-type)	10.17	11.91	15.76	12.61	3.93	3.43	1.9	3.09	4.08091	Up	0.00304013	2.58779
MDP0000303216	WD-repeat protein, putative; contains IPR015943 (WD40/YVTN repeat-like-containing domain)	2.08	3.58	5.55	3.74	0.74	0.7	0.63	0.69	5.42029	Up	0.0123573	2.81081
MDP0000252589	Chalcone flavonone isomerase; contains IPR016087 (Chalcone isomerase)	49.62	103.34	73.62	75.53	17.39	16.35	1.7	11.81	6.39543	Up	1.13853e-05	2.85336
MDP0000388415	Annexin; contains IPR001464 (Annexin)	3.11	21.3	13.11	12.51	1.06	0.57	0.38	0.67	18.6716	Up	1.25755e-07	2.93396
MDP0000729108	Major latex-like protein; contains IPR000916 (Bet v I domain), IPR023393 (START-like domain)	5.43	17.4	9.91	10.91	1.73	1.3	1.47	1.5	7.27333	Up	0.00120593	3.13873
MDP0000154255	Pyridoxal kinase; contains IPR004625 (Pyridoxal phosphate (active vitamin B6) biosynthesis, pyridoxal kinase)	5.94	8.86	6.46	7.09	1.64	1.85	1.39	1.63	4.34969	Up	0.035546	3.21081
MDP0000259614	MYB transcription factor; contains IPR009057 (Homeodomain-like)	19.1	24.26	27.41	23.59	4.63	5.27	0	3.3	7.14848	Up	1.08314e-05	3.62429
MDP0000175240	WRKY transcription factor, putative; contains IPR003657 (DNA-binding WRKY)	1.77	7.26	1.76	3.6	0.36	0.17	0	0.18	20	Up	0.00108485	4.88889
MDP0000322202	Putative uncharacterized protein OSJNBa0061K21.11	8.63	11.24	10.32	10.06	1.75	1.64	1.48	1.62	6.20988	Up	0.000173023	4.93143
MDP0000351172	Unknown protein	2.32	4.66	3.96	3.65	0.4	0	0.34	0.25	14.6	Up	0.0329873	5.8
MDP0000794979	18.2 kDa class I heat shock protein; contains IPR008978 (HSP20-like chaperone)	2.57	4.74	4.84	4.05	0	0.42	0	0.14	28.9286	Up	0.0110389	6.11905
MDP0000485762	Putative blight-associated protein p12; contains IPR014733 (Barwin-like endoglucanase)	4.46	8.1	5.6	6.05	0.27	0.51	0	0.26	23.2692	Up	1.84535e-05	8.7451
MDP0000520854	Cinnamate-4-hydroxylase	1.6	18.76	5.75	8.7	0	0	0	0		Up	0.0220267	16
MDP0000323779	NAC domain-containing protein, putative; contains IPR003441 (No apical meristem (NAM) protein)	37.9	26.12	15.18	26.4	52.12	70.71	49.33	57.39	0.46001	Down	0.0221942	1.30158
MDP0000797384	Emb|CAB86628.1; contains IPR024553 (Domain of unknown function DUF2828)	7.52	9.61	5.23	7.45	14.76	12.63	25.27	17.55	0.424501	Down	0.0371867	1.31426
MDP0000195997	Thioredoxin; contains IPR012336 (Thioredoxin-like fold)	26.4	33.72	22.37	27.5	44.41	70.05	50.13	54.86	0.501276	Down	0.0203475	1.31702
MDP0000144481	Receptor-like protein kinase; contains IPR002902 (Gnk2-homologous domain), IPR011009 (Protein kinase-like domain), IPR013320 (Concanavalin A-like lectin/glucanase, subgroup)	3.46	2.03	4.44	3.31	5.9	7.8	12.53	8.74	0.378719	Down	0.0248673	1.32883
MDP0000650491	Acyl:coa ligase; contains IPR000873 (AMP-dependent synthetase/ligase)	3.06	4.31	2.49	3.29	9.66	13.83	5.91	9.8	0.335714	Down	0.0150052	1.37123
MDP0000232292	Dof zinc finger protein; contains IPR003851 (Zinc finger, Dof-type)	5.65	2.53	3.08	3.75	10.37	7.86	8.7	8.98	0.417595	Down	0.0380336	1.39115
MDP0000146673	Dof zinc finger protein; contains IPR003851 (Zinc finger, Dof-type)	6.26	2.01	5.02	4.43	12.27	8.9	11.53	10.9	0.406422	Down	0.0346234	1.42173
MDP0000844208	N6-adenosine-methyltransferase, putative; contains IPR007757 (MT-A70-like)	2.05	1.47	1.3	1.61	4.84	2.93	4.45	4.07	0.395577	Down	0.0486784	1.42927
MDP0000422832	Cinnamyl alcohol dehydrogenase 3; contains IPR002085 (Alcohol dehydrogenase superfamily, zinc-type), IPR013149 (Alcohol dehydrogenase, C-terminal), IPR016040 (NAD(P)-binding domain)	11.65	24.43	20.99	19.02	35	50.74	38.54	41.43	0.459088	Down	0.0144842	1.43266
MDP0000326735	Methylesterase	20.41	19.45	20.88	20.25	29.99	49.69	50.6	43.43	0.466268	Down	0.00839746	1.4363
MDP0000131249	Aspartate aminotransferase; contains IPR000796 (Aspartate/other aminotransferase), IPR015424 (Pyridoxal phosphate-dependent transferase)	17.48	13.36	9.09	13.31	28.27	25.86	35.77	29.97	0.444111	Down	0.00726936	1.47941
MDP0000176292	Receptor protein kinase, putative; contains IPR001611 (Leucine-rich repeat), IPR003591 (Leucine-rich repeat, typical subtype), IPR011009 (Protein kinase-like domain), IPR013210 (Leucine-rich repeat-containing N-terminal, type 2), IPR013320 (Concanavalin A-like lectin/glucanase, subgroup)	1.76	2.39	0.66	1.6	3.54	5.01	4.47	4.34	0.368664	Down	0.0272609	1.48117
MDP0000455477	Alpha-glucosidase, putative; contains IPR000322 (Glycoside hydrolase, family 31), IPR011013 (Galactose mutarotase-like domain)	8.32	7.38	3.79	6.5	15.1	12.5	19.74	15.78	0.411914	Down	0.00304013	1.5024
MDP0000248148	UDP-glycosyltransferase 1; contains IPR002213 (UDP-glucuronosyl/UDP-glucosyltransferase)	87.82	87.99	55.41	77.07	139.15	239.93	151.16	176.75	0.43604	Down	0.00256292	1.58143
MDP0000282334	Dof zinc finger protein; contains IPR003851 (Zinc finger, Dof-type)	5.89	2.9	3.68	4.16	11.71	9.35	9.73	10.26	0.405458	Down	0.0129897	1.58744
MDP0000149124	Vesicle-associated membrane protein, putative; contains IPR010908 (Longin domain)	1.04	1.13	0.8	0.99	1.81	2.97	6.04	3.61	0.274238	Down	0.0326088	1.60177
MDP0000320827	Heat stress transcription factor A-1; contains IPR011991 (Winged helix-turn-helix DNA-binding domain)	4.42	5.33	3.89	4.55	8.83	12.75	11.21	10.93	0.416285	Down	0.0345579	1.65666
MDP0000782323	Zinc finger protein CONSTANS-LIKE protein; contains IPR000315 (Zinc finger, B-box), IPR010402 (CCT domain)	9.84	9.22	8.89	9.32	17.51	20.21	21.11	19.61	0.475268	Down	0.0090994	1.77947
MDP0000596661	BEL1-like homeodomain transcription factor; contains IPR006563 (POX), IPR009057 (Homeodomain-like)	3.33	3.32	2.85	3.17	6.06	6.27	7.29	6.54	0.484709	Down	0.0486784	1.81982
MDP0000209689	Gibberellin-regulated protein; contains IPR003854 (Gibberellin regulated protein)	42.96	47.55	40.08	43.53	98.47	88.82	262.67	149.99	0.290219	Down	0.000153202	1.86793
MDP0000342721	Unknown protein	0	0.37	1.5	0.62	4.93	6.07	2.89	4.63	0.133909	Down	0.047506	1.92667
MDP0000149950	Beta-amylase, putative; contains IPR001554 (Glycoside hydrolase, family 14), IPR017853 (Glycoside hydrolase, superfamily)	33.23	19.46	33.45	28.71	76.84	64.68	115.85	85.79	0.334654	Down	2.25256e-05	1.93363
MDP0000322563	Cytochrome P450; contains IPR001128 (Cytochrome P450)	1.44	1.24	0.18	0.95	3.68	2.85	4.04	3.52	0.269886	Down	0.0264331	1.97917
MDP0000212045	Gibberellin-regulated protein; contains IPR003854 (Gibberellin regulated protein)	54.29	58.06	49.67	54.01	119.09	115.2	278.66	170.98	0.315885	Down	0.000112039	1.98415
MDP0000292309	Translation initiation factor if-2, putative; contains IPR015760 (Translation initiation factor IF- 2), IPR020683 (Ankyrin repeat-containing domain), IPR026961 (PGG domain), IPR027417 (P-loop containing nucleoside triphosphate hydrolase)	1.74	0.8	0.97	1.17	4.22	4.53	3.76	4.17	0.280576	Down	0.00223158	2.16092
MDP0000162705	Coproporphyrinogen III oxidase, aerobic; contains IPR001260 (Coproporphyrinogen III oxidase, aerobic)	7.21	6.57	4.79	6.19	19.43	27.4	20.55	22.46	0.275601	Down	0.0486784	2.69487
