# Supplementary material for: Comparative Transcriptomes Analysis of Red- and White-Fleshed Apples in an F1 Population of Malus sieversii f. niedzwetzkyana Crossed with M. domestica ‘Fuji’
Source: PLoS One. 2015 Jul 24;10(7):e0133468. doi: 10.1371/journal.pone.0133468 (PMC4514764; doi:10.1371/journal.pone.0133468)
Supplement: S6 Table — (A) GO terms enriched in up-regulated genes in red-fleshed apples. (B) GO terms enriched in down-regulated genes in red-fleshed apples. (XLS) [file pone.0133468.s006.xls]

## Sheet: Sheet1
Table S6 GO enrichment analysis of differentially expressed genes between red- and white-fleshed apples
Table S6A UP-regulated genes in RED apples
Gene Ontology term	Genes annotated to the term	DE frequency	Genome frequency	adjusted p
metabolic process	MDP0000902338, MDP0000271528, MDP0000184940, MDP0000360447, MDP0000172108, MDP0000193724, MDP0000604702, MDP0000247652, MDP0000543445, MDP0000222593, MDP0000322202, MDP0000252589, MDP0000172536, MDP0000200564, MDP0000212976, MDP0000436554, MDP0000175240, MDP0000935832, MDP0000788934, MDP0000188275, MDP0000126567, MDP0000259614, MDP0000127691, MDP0000308938, MDP0000548065, MDP0000258055, MDP000029…	78 out of 88 genes, 88.6%	42196 out of 63541 genes, 66.4%	0.00107
cellular metabolic process	MDP0000902338, MDP0000271528, MDP0000184940, MDP0000360447, MDP0000172108, MDP0000193724, MDP0000604702, MDP0000247652, MDP0000543445, MDP0000222593, MDP0000322202, MDP0000252589, MDP0000172536, MDP0000200564, MDP0000212976, MDP0000436554, MDP0000175240, MDP0000935832, MDP0000788934, MDP0000188275, MDP0000126567, MDP0000259614, MDP0000127691, MDP0000308938, MDP0000548065, MDP0000258055, MDP000029…	77 out of 88 genes, 87.5%	41059 out of 63541 genes, 64.6%	0.00084
response to stimulus	MDP0000729108, MDP0000902338, MDP0000271528, MDP0000184940, MDP0000360447, MDP0000172108, MDP0000193724, MDP0000604702, MDP0000247652, MDP0000543445, MDP0000222593, MDP0000322202, MDP0000252589, MDP0000172536, MDP0000200564, MDP0000212976, MDP0000436554, MDP0000175240, MDP0000935832, MDP0000788934, MDP0000188275, MDP0000259614, MDP0000127691, MDP0000308938, MDP0000548065, MDP0000258055, MDP000029…	75 out of 88 genes, 85.2%	32169 out of 63541 genes, 50.6%	7.24e-09
primary metabolic process	MDP0000902338, MDP0000271528, MDP0000184940, MDP0000360447, MDP0000172108, MDP0000193724, MDP0000604702, MDP0000247652, MDP0000543445, MDP0000222593, MDP0000322202, MDP0000252589, MDP0000172536, MDP0000200564, MDP0000212976, MDP0000436554, MDP0000175240, MDP0000935832, MDP0000788934, MDP0000188275, MDP0000126567, MDP0000259614, MDP0000127691, MDP0000308938, MDP0000548065, MDP0000258055, MDP000029…	75 out of 88 genes, 85.2%	39043 out of 63541 genes, 61.4%	0.00067
response to stress	MDP0000729108, MDP0000902338, MDP0000271528, MDP0000184940, MDP0000360447, MDP0000172108, MDP0000193724, MDP0000604702, MDP0000247652, MDP0000222593, MDP0000322202, MDP0000172536, MDP0000200564, MDP0000212976, MDP0000436554, MDP0000175240, MDP0000935832, MDP0000788934, MDP0000188275, MDP0000259614, MDP0000127691, MDP0000308938, MDP0000548065, MDP0000293578, MDP0000258055, MDP0000632574, MDP000022…	68 out of 88 genes, 77.3%	26540 out of 63541 genes, 41.8%	9.14e-09
response to chemical stimulus	MDP0000271528, MDP0000184940, MDP0000360447, MDP0000172108, MDP0000193724, MDP0000604702, MDP0000247652, MDP0000543445, MDP0000222593, MDP0000322202, MDP0000252589, MDP0000200564, MDP0000436554, MDP0000175240, MDP0000788934, MDP0000259614, MDP0000127691, MDP0000308938, MDP0000548065, MDP0000293578, MDP0000258055, MDP0000221160, MDP0000256650, MDP0000223568, MDP0000294594, MDP0000252292, MDP000038…	65 out of 88 genes, 73.9%	23311 out of 63541 genes, 36.7%	1.03e-09
response to abiotic stimulus	MDP0000388415, MDP0000134791, MDP0000261492, MDP0000271528, MDP0000184940, MDP0000360447, MDP0000172108, MDP0000314219, MDP0000193724, MDP0000604702, MDP0000208958, MDP0000247652, MDP0000323296, MDP0000190489, MDP0000520854, MDP0000794979, MDP0000543445, MDP0000240643, MDP0000255004, MDP0000672871, MDP0000222593, MDP0000791550, MDP0000574524, MDP0000151721, MDP0000303449, MDP0000210077, MDP000025…	63 out of 88 genes, 71.6%	17788 out of 63541 genes, 28.0%	1.96e-14
response to radiation	MDP0000388415, MDP0000134791, MDP0000261492, MDP0000271528, MDP0000184940, MDP0000360447, MDP0000172108, MDP0000314219, MDP0000193724, MDP0000604702, MDP0000208958, MDP0000247652, MDP0000323296, MDP0000190489, MDP0000520854, MDP0000794979, MDP0000543445, MDP0000240643, MDP0000255004, MDP0000672871, MDP0000222593, MDP0000791550, MDP0000574524, MDP0000303449, MDP0000210077, MDP0000252589, MDP000017…	56 out of 88 genes, 63.6%	9468 out of 63541 genes, 14.9%	2.07e-22
response to light stimulus	MDP0000388415, MDP0000134791, MDP0000261492, MDP0000271528, MDP0000184940, MDP0000360447, MDP0000172108, MDP0000314219, MDP0000193724, MDP0000604702, MDP0000208958, MDP0000247652, MDP0000323296, MDP0000190489, MDP0000520854, MDP0000794979, MDP0000543445, MDP0000240643, MDP0000255004, MDP0000672871, MDP0000222593, MDP0000791550, MDP0000574524, MDP0000303449, MDP0000210077, MDP0000252589, MDP000017…	55 out of 88 genes, 62.5%	9029 out of 63541 genes, 14.2%	1.91e-22
response to temperature stimulus	MDP0000388415, MDP0000271528, MDP0000184940, MDP0000172108, MDP0000314219, MDP0000193724, MDP0000604702, MDP0000208958, MDP0000247652, MDP0000323296, MDP0000794979, MDP0000255004, MDP0000672871, MDP0000222593, MDP0000791550, MDP0000574524, MDP0000303449, MDP0000151721, MDP0000210077, MDP0000172536, MDP0000158520, MDP0000320017, MDP0000399965, MDP0000436554, MDP0000418416, MDP0000175240, MDP000049…	45 out of 88 genes, 51.1%	7705 out of 63541 genes, 12.1%	4.48e-16
response to organic substance	MDP0000134791, MDP0000184940, MDP0000360447, MDP0000314219, MDP0000208958, MDP0000247652, MDP0000323296, MDP0000190489, MDP0000794979, MDP0000543445, MDP0000240643, MDP0000672871, MDP0000222593, MDP0000791550, MDP0000322202, MDP0000151721, MDP0000303449, MDP0000252589, MDP0000200564, MDP0000158520, MDP0000320017, MDP0000313080, MDP0000436554, MDP0000418416, MDP0000175240, MDP0000494976, MDP000078…	45 out of 88 genes, 51.1%	10160 out of 63541 genes, 16.0%	1.8e-11
response to oxidative stress	MDP0000388415, MDP0000261492, MDP0000271528, MDP0000184940, MDP0000172108, MDP0000314219, MDP0000193724, MDP0000604702, MDP0000208958, MDP0000247652, MDP0000323296, MDP0000794979, MDP0000255004, MDP0000672871, MDP0000222593, MDP0000791550, MDP0000574524, MDP0000303449, MDP0000210077, MDP0000200564, MDP0000158520, MDP0000313080, MDP0000399965, MDP0000436554, MDP0000418416, MDP0000175240, MDP000041…	39 out of 88 genes, 44.3%	4189 out of 63541 genes, 6.6%	3.25e-20
response to osmotic stress	MDP0000388415, MDP0000184940, MDP0000172108, MDP0000314219, MDP0000193724, MDP0000604702, MDP0000208958, MDP0000247652, MDP0000323296, MDP0000794979, MDP0000255004, MDP0000222593, MDP0000791550, MDP0000574524, MDP0000151721, MDP0000210077, MDP0000158520, MDP0000399965, MDP0000436554, MDP0000418416, MDP0000414977, MDP0000259614, MDP0000127691, MDP0000308938, MDP0000154255, MDP0000548065, MDP000081…	37 out of 88 genes, 42.0%	7299 out of 63541 genes, 11.5%	2.45e-10
response to heat	MDP0000388415, MDP0000271528, MDP0000184940, MDP0000172108, MDP0000314219, MDP0000193724, MDP0000604702, MDP0000208958, MDP0000247652, MDP0000323296, MDP0000794979, MDP0000255004, MDP0000672871, MDP0000222593, MDP0000791550, MDP0000574524, MDP0000210077, MDP0000172536, MDP0000158520, MDP0000320017, MDP0000399965, MDP0000436554, MDP0000418416, MDP0000935832, MDP0000414977, MDP0000308938, MDP000054…	36 out of 88 genes, 40.9%	2617 out of 63541 genes, 4.1%	5.99e-24
cellular response to stress	MDP0000271528, MDP0000360447, MDP0000172108, MDP0000314219, MDP0000604702, MDP0000208958, MDP0000247652, MDP0000190489, MDP0000485762, MDP0000240643, MDP0000255004, MDP0000791550, MDP0000322202, MDP0000574524, MDP0000210077, MDP0000172536, MDP0000200564, MDP0000158520, MDP0000303216, MDP0000313080, MDP0000399965, MDP0000418416, MDP0000175240, MDP0000788934, MDP0000935832, MDP0000188275, MDP000030…	36 out of 88 genes, 40.9%	10796 out of 63541 genes, 17.0%	7.48e-05
cellular response to stimulus	MDP0000271528, MDP0000360447, MDP0000172108, MDP0000314219, MDP0000604702, MDP0000208958, MDP0000247652, MDP0000190489, MDP0000485762, MDP0000240643, MDP0000255004, MDP0000791550, MDP0000322202, MDP0000574524, MDP0000210077, MDP0000172536, MDP0000200564, MDP0000158520, MDP0000303216, MDP0000313080, MDP0000399965, MDP0000418416, MDP0000175240, MDP0000788934, MDP0000935832, MDP0000188275, MDP000030…	36 out of 88 genes, 40.9%	10960 out of 63541 genes, 17.2%	0.00011
cellular amino acid and derivative metabolic process	MDP0000388415, MDP0000134791, MDP0000261492, MDP0000575740, MDP0000175055, MDP0000360447, MDP0000193724, MDP0000190489, MDP0000520854, MDP0000543445, MDP0000240643, MDP0000137655, MDP0000222593, MDP0000210077, MDP0000252589, MDP0000200564, MDP0000303216, MDP0000313080, MDP0000399965, MDP0000686666, MDP0000494976, MDP0000788934, MDP0000414977, MDP0000126567, MDP0000259614, MDP0000127691, MDP000019…	34 out of 88 genes, 38.6%	8666 out of 63541 genes, 13.6%	3.55e-06
response to salt stress	MDP0000388415, MDP0000184940, MDP0000172108, MDP0000314219, MDP0000193724, MDP0000604702, MDP0000208958, MDP0000247652, MDP0000323296, MDP0000794979, MDP0000222593, MDP0000791550, MDP0000574524, MDP0000151721, MDP0000210077, MDP0000158520, MDP0000399965, MDP0000436554, MDP0000418416, MDP0000414977, MDP0000259614, MDP0000127691, MDP0000154255, MDP0000548065, MDP0000810697, MDP0000258055, MDP000022…	33 out of 88 genes, 37.5%	6839 out of 63541 genes, 10.8%	3.16e-08
response to inorganic substance	MDP0000388415, MDP0000184940, MDP0000360447, MDP0000314219, MDP0000193724, MDP0000208958, MDP0000247652, MDP0000323296, MDP0000794979, MDP0000240643, MDP0000672871, MDP0000222593, MDP0000791550, MDP0000151721, MDP0000210077, MDP0000158520, MDP0000313080, MDP0000399965, MDP0000436554, MDP0000418416, MDP0000788934, MDP0000414977, MDP0000548065, MDP0000810697, MDP0000258055, MDP0000221160, MDP000022…	33 out of 88 genes, 37.5%	7072 out of 63541 genes, 11.1%	7.71e-08
cellular aromatic compound metabolic process	MDP0000494976, MDP0000686666, MDP0000134791, MDP0000788934, MDP0000261492, MDP0000575740, MDP0000175055, MDP0000126567, MDP0000360447, MDP0000259614, MDP0000127691, MDP0000190489, MDP0000520854, MDP0000543445, MDP0000240643, MDP0000191304, MDP0000293578, MDP0000137655, MDP0000478252, MDP0000405936, MDP0000523619, MDP0000256650, MDP0000210077, MDP0000252589, MDP0000686661, MDP0000303216, MDP000024…	31 out of 88 genes, 35.2%	9651 out of 63541 genes, 15.2%	0.00207
secondary metabolic process	MDP0000494976, MDP0000686666, MDP0000134791, MDP0000788934, MDP0000261492, MDP0000575740, MDP0000175055, MDP0000126567, MDP0000360447, MDP0000259614, MDP0000127691, MDP0000190489, MDP0000520854, MDP0000543445, MDP0000240643, MDP0000191304, MDP0000293578, MDP0000137655, MDP0000478252, MDP0000405936, MDP0000210077, MDP0000211516, MDP0000252589, MDP0000686661, MDP0000303216, MDP0000240641, MDP000031…	30 out of 88 genes, 34.1%	8643 out of 63541 genes, 13.6%	0.00063
response to reactive oxygen species	MDP0000271528, MDP0000184940, MDP0000172108, MDP0000314219, MDP0000604702, MDP0000208958, MDP0000247652, MDP0000323296, MDP0000794979, MDP0000308938, MDP0000548065, MDP0000255004, MDP0000672871, MDP0000810697, MDP0000791550, MDP0000574524, MDP0000221160, MDP0000210077, MDP0000188935, MDP0000223568, MDP0000623212, MDP0000265157, MDP0000294594, MDP0000158520, MDP0000313080, MDP0000399965, MDP000043…	29 out of 88 genes, 33.0%	2385 out of 63541 genes, 3.8%	4.99e-17
response to light intensity	MDP0000935832, MDP0000271528, MDP0000184940, MDP0000172108, MDP0000314219, MDP0000604702, MDP0000208958, MDP0000247652, MDP0000323296, MDP0000794979, MDP0000308938, MDP0000548065, MDP0000255004, MDP0000672871, MDP0000810697, MDP0000791550, MDP0000574524, MDP0000221160, MDP0000210077, MDP0000188935, MDP0000223568, MDP0000623212, MDP0000172536, MDP0000265157, MDP0000294594, MDP0000158520, MDP000039…	29 out of 88 genes, 33.0%	2433 out of 63541 genes, 3.8%	8.54e-17
response to hydrogen peroxide	MDP0000271528, MDP0000184940, MDP0000172108, MDP0000314219, MDP0000604702, MDP0000208958, MDP0000247652, MDP0000323296, MDP0000794979, MDP0000308938, MDP0000548065, MDP0000255004, MDP0000672871, MDP0000810697, MDP0000791550, MDP0000574524, MDP0000221160, MDP0000210077, MDP0000188935, MDP0000223568, MDP0000623212, MDP0000265157, MDP0000294594, MDP0000158520, MDP0000313080, MDP0000399965, MDP000043…	29 out of 88 genes, 33.0%	1968 out of 63541 genes, 3.1%	2.69e-19
response to high light intensity	MDP0000935832, MDP0000271528, MDP0000184940, MDP0000172108, MDP0000314219, MDP0000604702, MDP0000208958, MDP0000247652, MDP0000323296, MDP0000794979, MDP0000308938, MDP0000548065, MDP0000255004, MDP0000672871, MDP0000810697, MDP0000791550, MDP0000574524, MDP0000221160, MDP0000210077, MDP0000188935, MDP0000223568, MDP0000623212, MDP0000172536, MDP0000265157, MDP0000294594, MDP0000158520, MDP000039…	29 out of 88 genes, 33.0%	1601 out of 63541 genes, 2.5%	9.05e-22
protein folding	MDP0000935832, MDP0000271528, MDP0000184940, MDP0000172108, MDP0000314219, MDP0000604702, MDP0000208958, MDP0000247652, MDP0000323296, MDP0000794979, MDP0000308938, MDP0000548065, MDP0000255004, MDP0000672871, MDP0000810697, MDP0000791550, MDP0000574524, MDP0000221160, MDP0000210077, MDP0000188935, MDP0000223568, MDP0000623212, MDP0000172536, MDP0000265157, MDP0000294594, MDP0000158520, MDP000039…	29 out of 88 genes, 33.0%	1715 out of 63541 genes, 2.7%	6.09e-21
amino acid derivative metabolic process	MDP0000494976, MDP0000686666, MDP0000134791, MDP0000788934, MDP0000261492, MDP0000575740, MDP0000175055, MDP0000126567, MDP0000360447, MDP0000259614, MDP0000127691, MDP0000190489, MDP0000520854, MDP0000543445, MDP0000240643, MDP0000191304, MDP0000293578, MDP0000137655, MDP0000478252, MDP0000405936, MDP0000210077, MDP0000252589, MDP0000200564, MDP0000686661, MDP0000303216, MDP0000240641, MDP000031…	29 out of 88 genes, 33.0%	5766 out of 63541 genes, 9.1%	2.89e-07
response to metal ion	MDP0000388415, MDP0000414977, MDP0000184940, MDP0000314219, MDP0000193724, MDP0000208958, MDP0000247652, MDP0000323296, MDP0000794979, MDP0000548065, MDP0000672871, MDP0000810697, MDP0000258055, MDP0000222593, MDP0000791550, MDP0000221160, MDP0000151721, MDP0000210077, MDP0000223568, MDP0000623212, MDP0000265157, MDP0000158520, MDP0000399965, MDP0000436554, MDP0000418416, MDP0000252292, MDP000071…	28 out of 88 genes, 31.8%	4976 out of 63541 genes, 7.8%	4.96e-08
response to cadmium ion	MDP0000388415, MDP0000414977, MDP0000184940, MDP0000314219, MDP0000193724, MDP0000208958, MDP0000247652, MDP0000323296, MDP0000794979, MDP0000548065, MDP0000672871, MDP0000810697, MDP0000258055, MDP0000222593, MDP0000791550, MDP0000221160, MDP0000151721, MDP0000210077, MDP0000223568, MDP0000623212, MDP0000265157, MDP0000158520, MDP0000399965, MDP0000436554, MDP0000418416, MDP0000252292, MDP000071…	28 out of 88 genes, 31.8%	3456 out of 63541 genes, 5.4%	7.72e-12
phenylpropanoid metabolic process	MDP0000494976, MDP0000686666, MDP0000134791, MDP0000788934, MDP0000261492, MDP0000575740, MDP0000175055, MDP0000126567, MDP0000360447, MDP0000259614, MDP0000127691, MDP0000190489, MDP0000520854, MDP0000543445, MDP0000240643, MDP0000191304, MDP0000293578, MDP0000137655, MDP0000478252, MDP0000405936, MDP0000210077, MDP0000252589, MDP0000686661, MDP0000303216, MDP0000240641, MDP0000313080, MDP000039…	28 out of 88 genes, 31.8%	3517 out of 63541 genes, 5.5%	1.19e-11
amino acid derivative biosynthetic process	MDP0000494976, MDP0000686666, MDP0000134791, MDP0000788934, MDP0000261492, MDP0000575740, MDP0000175055, MDP0000126567, MDP0000360447, MDP0000259614, MDP0000127691, MDP0000190489, MDP0000543445, MDP0000240643, MDP0000191304, MDP0000293578, MDP0000137655, MDP0000478252, MDP0000405936, MDP0000210077, MDP0000252589, MDP0000200564, MDP0000686661, MDP0000303216, MDP0000240641, MDP0000313080, MDP000039…	28 out of 88 genes, 31.8%	4568 out of 63541 genes, 7.2%	6.69e-09
heat acclimation	MDP0000935832, MDP0000184940, MDP0000172108, MDP0000314219, MDP0000604702, MDP0000208958, MDP0000247652, MDP0000323296, MDP0000794979, MDP0000308938, MDP0000548065, MDP0000255004, MDP0000672871, MDP0000810697, MDP0000791550, MDP0000574524, MDP0000221160, MDP0000188935, MDP0000211516, MDP0000223568, MDP0000623212, MDP0000172536, MDP0000265157, MDP0000294594, MDP0000158520, MDP0000436554, MDP000041…	27 out of 88 genes, 30.7%	865 out of 63541 genes, 1.4%	3.12e-26
aromatic compound biosynthetic process	MDP0000494976, MDP0000686666, MDP0000134791, MDP0000788934, MDP0000261492, MDP0000575740, MDP0000175055, MDP0000126567, MDP0000360447, MDP0000259614, MDP0000127691, MDP0000190489, MDP0000520854, MDP0000543445, MDP0000240643, MDP0000191304, MDP0000293578, MDP0000137655, MDP0000478252, MDP0000405936, MDP0000256650, MDP0000252589, MDP0000686661, MDP0000303216, MDP0000240641, MDP0000252292, MDP000017…	27 out of 88 genes, 30.7%	6849 out of 63541 genes, 10.8%	0.00023
response to endoplasmic reticulum stress	MDP0000271528, MDP0000172108, MDP0000314219, MDP0000604702, MDP0000208958, MDP0000247652, MDP0000485762, MDP0000308938, MDP0000548065, MDP0000255004, MDP0000810697, MDP0000791550, MDP0000322202, MDP0000574524, MDP0000221160, MDP0000210077, MDP0000188935, MDP0000223568, MDP0000200564, MDP0000294594, MDP0000158520, MDP0000399965, MDP0000175240, MDP0000418416	24 out of 88 genes, 27.3%	3617 out of 63541 genes, 5.7%	6.12e-08
phenylpropanoid biosynthetic process	MDP0000494976, MDP0000686666, MDP0000134791, MDP0000788934, MDP0000261492, MDP0000575740, MDP0000175055, MDP0000126567, MDP0000360447, MDP0000259614, MDP0000127691, MDP0000190489, MDP0000543445, MDP0000240643, MDP0000191304, MDP0000293578, MDP0000137655, MDP0000478252, MDP0000405936, MDP0000252589, MDP0000686661, MDP0000303216, MDP0000240641, MDP0000252292	24 out of 88 genes, 27.3%	2887 out of 63541 genes, 4.5%	5.61e-10
flavonoid metabolic process	MDP0000494976, MDP0000686666, MDP0000134791, MDP0000788934, MDP0000575740, MDP0000175055, MDP0000126567, MDP0000360447, MDP0000259614, MDP0000127691, MDP0000190489, MDP0000543445, MDP0000240643, MDP0000293578, MDP0000137655, MDP0000478252, MDP0000405936, MDP0000252589, MDP0000686661, MDP0000303216, MDP0000240641, MDP0000252292	22 out of 88 genes, 25.0%	2290 out of 63541 genes, 3.6%	3.64e-10
flavonoid biosynthetic process	MDP0000494976, MDP0000686666, MDP0000134791, MDP0000788934, MDP0000575740, MDP0000175055, MDP0000126567, MDP0000360447, MDP0000259614, MDP0000127691, MDP0000190489, MDP0000543445, MDP0000240643, MDP0000293578, MDP0000137655, MDP0000478252, MDP0000405936, MDP0000252589, MDP0000686661, MDP0000303216, MDP0000240641, MDP0000252292	22 out of 88 genes, 25.0%	2220 out of 63541 genes, 3.5%	1.96e-10
response to UV-B	MDP0000494976, MDP0000134791, MDP0000788934, MDP0000261492, MDP0000360447, MDP0000259614, MDP0000127691, MDP0000190489, MDP0000543445, MDP0000240643, MDP0000191304, MDP0000293578, MDP0000478252, MDP0000405936, MDP0000252589, MDP0000240641, MDP0000252292	17 out of 88 genes, 19.3%	1772 out of 63541 genes, 2.8%	2.4e-07
response to UV	MDP0000494976, MDP0000134791, MDP0000788934, MDP0000261492, MDP0000360447, MDP0000259614, MDP0000127691, MDP0000190489, MDP0000543445, MDP0000240643, MDP0000191304, MDP0000293578, MDP0000478252, MDP0000405936, MDP0000252589, MDP0000240641, MDP0000252292	17 out of 88 genes, 19.3%	3878 out of 63541 genes, 6.1%	0.01531
response to ethanol	MDP0000184940, MDP0000314219, MDP0000208958, MDP0000247652, MDP0000323296, MDP0000794979, MDP0000548065, MDP0000672871, MDP0000810697, MDP0000791550, MDP0000221160, MDP0000223568, MDP0000623212, MDP0000265157, MDP0000158520, MDP0000418416, MDP0000436554	17 out of 88 genes, 19.3%	167 out of 63541 genes, 0.3%	2.26e-24
response to arsenic	MDP0000184940, MDP0000314219, MDP0000208958, MDP0000247652, MDP0000323296, MDP0000794979, MDP0000548065, MDP0000672871, MDP0000810697, MDP0000791550, MDP0000221160, MDP0000223568, MDP0000623212, MDP0000265157, MDP0000158520, MDP0000418416, MDP0000436554	17 out of 88 genes, 19.3%	251 out of 63541 genes, 0.4%	2.81e-21
pigment metabolic process	MDP0000494976, MDP0000134791, MDP0000788934, MDP0000360447, MDP0000259614, MDP0000127691, MDP0000190489, MDP0000543445, MDP0000240643, MDP0000293578, MDP0000478252, MDP0000405936, MDP0000252589, MDP0000303216, MDP0000240641, MDP0000252292	16 out of 88 genes, 18.2%	3166 out of 63541 genes, 5.0%	0.00485
pigment biosynthetic process	MDP0000494976, MDP0000134791, MDP0000788934, MDP0000360447, MDP0000259614, MDP0000127691, MDP0000190489, MDP0000543445, MDP0000240643, MDP0000293578, MDP0000478252, MDP0000405936, MDP0000252589, MDP0000303216, MDP0000240641, MDP0000252292	16 out of 88 genes, 18.2%	2652 out of 63541 genes, 4.2%	0.00049
anthocyanin metabolic process	MDP0000494976, MDP0000134791, MDP0000788934, MDP0000360447, MDP0000259614, MDP0000127691, MDP0000190489, MDP0000543445, MDP0000240643, MDP0000293578, MDP0000478252, MDP0000405936, MDP0000252589, MDP0000303216, MDP0000240641, MDP0000252292	16 out of 88 genes, 18.2%	1334 out of 63541 genes, 2.1%	3.36e-08
anthocyanin biosynthetic process	MDP0000494976, MDP0000134791, MDP0000788934, MDP0000360447, MDP0000259614, MDP0000127691, MDP0000190489, MDP0000543445, MDP0000240643, MDP0000293578, MDP0000478252, MDP0000405936, MDP0000252589, MDP0000303216, MDP0000240641, MDP0000252292	16 out of 88 genes, 18.2%	1294 out of 63541 genes, 2.0%	2.15e-08
response to sucrose stimulus	MDP0000494976, MDP0000134791, MDP0000788934, MDP0000405936, MDP0000360447, MDP0000259614, MDP0000252589, MDP0000127691, MDP0000190489, MDP0000543445, MDP0000240643, MDP0000240641, MDP0000293578, MDP0000252292, MDP0000478252	15 out of 88 genes, 17.0%	2373 out of 63541 genes, 3.7%	0.00065
response to disaccharide stimulus	MDP0000494976, MDP0000134791, MDP0000788934, MDP0000405936, MDP0000360447, MDP0000259614, MDP0000252589, MDP0000127691, MDP0000190489, MDP0000543445, MDP0000240643, MDP0000240641, MDP0000293578, MDP0000252292, MDP0000478252	15 out of 88 genes, 17.0%	2373 out of 63541 genes, 3.7%	0.00065
hyperosmotic response	MDP0000221160, MDP0000151721, MDP0000210077, MDP0000188935, MDP0000211516, MDP0000604702, MDP0000308938, MDP0000255004, MDP0000154255, MDP0000548065, MDP0000294594, MDP0000258055, MDP0000399965, MDP0000418416	14 out of 88 genes, 15.9%	2801 out of 63541 genes, 4.4%	0.02227
polyamine metabolic process	MDP0000261492, MDP0000210077, MDP0000259614, MDP0000127691, MDP0000191304, MDP0000313080, MDP0000293578, MDP0000399965	8 out of 88 genes, 9.1%	747 out of 63541 genes, 1.2%	0.00727
polyamine catabolic process	MDP0000261492, MDP0000210077, MDP0000259614, MDP0000127691, MDP0000191304, MDP0000313080, MDP0000293578, MDP0000399965	8 out of 88 genes, 9.1%	657 out of 63541 genes, 1.0%	0.00286
flavonol metabolic process	MDP0000788934, MDP0000405936, MDP0000543445, MDP0000240643, MDP0000360447, MDP0000240641, MDP0000478252	7 out of 88 genes, 8.0%	344 out of 63541 genes, 0.5%	0.00041
flavonol biosynthetic process	MDP0000788934, MDP0000405936, MDP0000543445, MDP0000240643, MDP0000360447, MDP0000240641, MDP0000478252	7 out of 88 genes, 8.0%	344 out of 63541 genes, 0.5%	0.00041
response to desiccation	MDP0000388415, MDP0000414977, MDP0000193724, MDP0000252292, MDP0000710731, MDP0000222593	6 out of 88 genes, 6.8%	467 out of 63541 genes, 0.7%	0.03659
proanthocyanidin biosynthetic process	MDP0000788934, MDP0000175055, MDP0000240643, MDP0000360447, MDP0000240641	5 out of 88 genes, 5.7%	229 out of 63541 genes, 0.4%	0.01315
polysaccharide transport	MDP0000388415, MDP0000414977, MDP0000193724, MDP0000710731, MDP0000222593	5 out of 88 genes, 5.7%	28 out of 63541 genes, 0.0%	3.2e-07
cytokinesis, completion of separation	MDP0000388415, MDP0000414977, MDP0000193724, MDP0000710731, MDP0000222593	5 out of 88 genes, 5.7%	39 out of 63541 genes, 0.1%	1.85e-06
cell separation during cytokinesis	MDP0000388415, MDP0000414977, MDP0000193724, MDP0000710731, MDP0000222593	5 out of 88 genes, 5.7%	99 out of 63541 genes, 0.2%	0.00021
short-day photoperiodism, flowering	MDP0000788934, MDP0000240643, MDP0000360447, MDP0000240641	4 out of 88 genes, 4.5%	111 out of 63541 genes, 0.2%	0.01351
social behavior	MDP0000388415, MDP0000414977, MDP0000193724	3 out of 88 genes, 3.4%	19 out of 63541 genes, 0.0%	0.0018
quercetin O-glucoside metabolic process	MDP0000405936, MDP0000543445, MDP0000478252	3 out of 88 genes, 3.4%	11 out of 63541 genes, 0.0%	0.0003
quercetin O-glucoside biosynthetic process	MDP0000405936, MDP0000543445, MDP0000478252	3 out of 88 genes, 3.4%	11 out of 63541 genes, 0.0%	0.0003
O-glycoside metabolic process	MDP0000405936, MDP0000543445, MDP0000478252	3 out of 88 genes, 3.4%	11 out of 63541 genes, 0.0%	0.0003
O-glycoside biosynthetic process	MDP0000405936, MDP0000543445, MDP0000478252	3 out of 88 genes, 3.4%	11 out of 63541 genes, 0.0%	0.0003
kaempferol O-glucoside metabolic process	MDP0000405936, MDP0000543445, MDP0000478252	3 out of 88 genes, 3.4%	11 out of 63541 genes, 0.0%	0.0003
kaempferol O-glucoside biosynthetic process	MDP0000405936, MDP0000543445, MDP0000478252	3 out of 88 genes, 3.4%	11 out of 63541 genes, 0.0%	0.0003
cyanidin 3-O-glucoside biosynthetic process	MDP0000405936, MDP0000543445, MDP0000478252	3 out of 88 genes, 3.4%	11 out of 63541 genes, 0.0%	0.0003
salicylic acid catabolic process	MDP0000261492, MDP0000191304	2 out of 88 genes, 2.3%	9 out of 63541 genes, 0.0%	0.04992
'de novo' cotranslational protein folding	MDP0000172536, MDP0000935832	2 out of 88 genes, 2.3%	6 out of 63541 genes, 0.0%	0.02085
Table S6B DOWN-regulated genes in RED apples
Gene Ontology term	Genes annotated to the term	DE frequency	Genome frequency	adjusted p
amine catabolic process	MDP0000146673, MDP0000596661, MDP0000248148, MDP0000282334, MDP0000131249, MDP0000322563, MDP0000232292, MDP0000209689, MDP0000212045	9 out of 26 genes, 34.6%	2231 out of 63541 genes, 3.5%	7.29e-05
nitrogen compound catabolic process	MDP0000146673, MDP0000596661, MDP0000248148, MDP0000282334, MDP0000131249, MDP0000322563, MDP0000232292, MDP0000209689, MDP0000212045	9 out of 26 genes, 34.6%	2291 out of 63541 genes, 3.6%	9.13e-05
biogenic amine metabolic process	MDP0000146673, MDP0000248148, MDP0000282334, MDP0000131249, MDP0000232292, MDP0000322563, MDP0000209689, MDP0000212045	8 out of 26 genes, 30.8%	1914 out of 63541 genes, 3.0%	0.00032
cellular aromatic compound metabolic process	MDP0000146673, MDP0000422832, MDP0000650491, MDP0000144481, MDP0000782323, MDP0000596661, MDP0000248148, MDP0000326735, MDP0000162705, MDP0000282334, MDP0000322563, MDP0000323779, MDP0000232292, MDP0000209689, MDP0000212045	15 out of 26 genes, 57.7%	9651 out of 63541 genes, 15.2%	0.00037
cellular amine metabolic process	MDP0000146673, MDP0000650491, MDP0000596661, MDP0000248148, MDP0000326735, MDP0000162705, MDP0000282334, MDP0000131249, MDP0000322563, MDP0000323779, MDP0000232292, MDP0000209689, MDP0000212045	13 out of 26 genes, 50.0%	7290 out of 63541 genes, 11.5%	0.00072
biogenic amine catabolic process	MDP0000282334, MDP0000146673, MDP0000322563, MDP0000232292, MDP0000209689, MDP0000248148, MDP0000212045	7 out of 26 genes, 26.9%	1453 out of 63541 genes, 2.3%	0.00072
response to organic substance	MDP0000146673, MDP0000422832, MDP0000144481, MDP0000782323, MDP0000320827, MDP0000596661, MDP0000248148, MDP0000326735, MDP0000282334, MDP0000131249, MDP0000322563, MDP0000323779, MDP0000232292, MDP0000209689, MDP0000212045	15 out of 26 genes, 57.7%	10160 out of 63541 genes, 16.0%	0.00074
amino acid derivative catabolic process	MDP0000282334, MDP0000146673, MDP0000322563, MDP0000232292, MDP0000209689, MDP0000248148, MDP0000212045	7 out of 26 genes, 26.9%	1611 out of 63541 genes, 2.5%	0.00144
cellular nitrogen compound metabolic process	MDP0000146673, MDP0000650491, MDP0000596661, MDP0000248148, MDP0000326735, MDP0000162705, MDP0000282334, MDP0000131249, MDP0000322563, MDP0000323779, MDP0000232292, MDP0000209689, MDP0000212045	13 out of 26 genes, 50.0%	7793 out of 63541 genes, 12.3%	0.00154
nitrogen compound metabolic process	MDP0000146673, MDP0000650491, MDP0000596661, MDP0000248148, MDP0000326735, MDP0000162705, MDP0000282334, MDP0000131249, MDP0000322563, MDP0000323779, MDP0000232292, MDP0000209689, MDP0000212045	13 out of 26 genes, 50.0%	8293 out of 63541 genes, 13.1%	0.00311
cellular catabolic process	MDP0000146673, MDP0000422832, MDP0000650491, MDP0000320827, MDP0000596661, MDP0000326735, MDP0000282334, MDP0000322563, MDP0000292309, MDP0000455477, MDP0000248148, MDP0000162705, MDP0000131249, MDP0000232292, MDP0000209689, MDP0000149950, MDP0000212045	17 out of 26 genes, 65.4%	15040 out of 63541 genes, 23.7%	0.00372
positive regulation of cellular biosynthetic process	MDP0000146673, MDP0000782323, MDP0000320827, MDP0000596661, MDP0000248148, MDP0000326735, MDP0000162705, MDP0000282334, MDP0000322563, MDP0000323779, MDP0000232292	11 out of 26 genes, 42.3%	5787 out of 63541 genes, 9.1%	0.00375
positive regulation of biosynthetic process	MDP0000146673, MDP0000782323, MDP0000320827, MDP0000596661, MDP0000248148, MDP0000326735, MDP0000162705, MDP0000282334, MDP0000322563, MDP0000323779, MDP0000232292	11 out of 26 genes, 42.3%	5819 out of 63541 genes, 9.2%	0.00396
cellular amino acid and derivative metabolic process	MDP0000146673, MDP0000422832, MDP0000596661, MDP0000248148, MDP0000326735, MDP0000162705, MDP0000282334, MDP0000131249, MDP0000322563, MDP0000323779, MDP0000232292, MDP0000209689, MDP0000212045	13 out of 26 genes, 50.0%	8666 out of 63541 genes, 13.6%	0.00509
catabolic process	MDP0000146673, MDP0000422832, MDP0000650491, MDP0000320827, MDP0000596661, MDP0000326735, MDP0000282334, MDP0000322563, MDP0000292309, MDP0000455477, MDP0000248148, MDP0000162705, MDP0000131249, MDP0000232292, MDP0000209689, MDP0000149950, MDP0000212045	17 out of 26 genes, 65.4%	15830 out of 63541 genes, 24.9%	0.00776
positive regulation of transcription, DNA-dependent	MDP0000146673, MDP0000782323, MDP0000320827, MDP0000596661, MDP0000326735, MDP0000162705, MDP0000282334, MDP0000323779, MDP0000232292	9 out of 26 genes, 34.6%	4034 out of 63541 genes, 6.3%	0.00967
positive regulation of transcription	MDP0000146673, MDP0000782323, MDP0000320827, MDP0000596661, MDP0000326735, MDP0000162705, MDP0000282334, MDP0000323779, MDP0000232292	9 out of 26 genes, 34.6%	4039 out of 63541 genes, 6.4%	0.00977
positive regulation of RNA metabolic process	MDP0000146673, MDP0000782323, MDP0000320827, MDP0000596661, MDP0000326735, MDP0000162705, MDP0000282334, MDP0000323779, MDP0000232292	9 out of 26 genes, 34.6%	4116 out of 63541 genes, 6.5%	0.01135
positive regulation of cellular metabolic process	MDP0000146673, MDP0000782323, MDP0000320827, MDP0000596661, MDP0000248148, MDP0000326735, MDP0000162705, MDP0000282334, MDP0000322563, MDP0000323779, MDP0000232292	11 out of 26 genes, 42.3%	6524 out of 63541 genes, 10.3%	0.01182
positive regulation of gene expression	MDP0000146673, MDP0000782323, MDP0000320827, MDP0000596661, MDP0000326735, MDP0000162705, MDP0000282334, MDP0000323779, MDP0000232292	9 out of 26 genes, 34.6%	4214 out of 63541 genes, 6.6%	0.01369
positive regulation of nucleobase, nucleoside, nucleotide and nucleic acid metabolic process	MDP0000146673, MDP0000782323, MDP0000320827, MDP0000596661, MDP0000326735, MDP0000162705, MDP0000282334, MDP0000323779, MDP0000232292	9 out of 26 genes, 34.6%	4245 out of 63541 genes, 6.7%	0.01451
heterocycle metabolic process	MDP0000650491, MDP0000782323, MDP0000596661, MDP0000248148, MDP0000326735, MDP0000162705, MDP0000322563, MDP0000323779, MDP0000209689, MDP0000212045	10 out of 26 genes, 38.5%	5473 out of 63541 genes, 8.6%	0.01632
positive regulation of metabolic process	MDP0000146673, MDP0000782323, MDP0000320827, MDP0000596661, MDP0000248148, MDP0000326735, MDP0000162705, MDP0000282334, MDP0000322563, MDP0000323779, MDP0000232292	11 out of 26 genes, 42.3%	6773 out of 63541 genes, 10.7%	0.01684
amino acid catabolic process	MDP0000131249, MDP0000322563, MDP0000596661, MDP0000209689, MDP0000248148, MDP0000212045	6 out of 26 genes, 23.1%	1570 out of 63541 genes, 2.5%	0.01707
aromatic amino acid family metabolic process	MDP0000322563, MDP0000596661, MDP0000209689, MDP0000248148, MDP0000162705, MDP0000212045	6 out of 26 genes, 23.1%	1571 out of 63541 genes, 2.5%	0.01713
positive regulation of macromolecule biosynthetic process	MDP0000146673, MDP0000782323, MDP0000320827, MDP0000596661, MDP0000326735, MDP0000162705, MDP0000282334, MDP0000323779, MDP0000232292	9 out of 26 genes, 34.6%	4338 out of 63541 genes, 6.8%	0.01723
indole and derivative metabolic process	MDP0000322563, MDP0000323779, MDP0000209689, MDP0000248148, MDP0000326735, MDP0000212045	6 out of 26 genes, 23.1%	1670 out of 63541 genes, 2.6%	0.02407
indole derivative metabolic process	MDP0000322563, MDP0000323779, MDP0000209689, MDP0000248148, MDP0000326735, MDP0000212045	6 out of 26 genes, 23.1%	1670 out of 63541 genes, 2.6%	0.02407
amino acid derivative metabolic process	MDP0000146673, MDP0000422832, MDP0000248148, MDP0000282334, MDP0000131249, MDP0000322563, MDP0000323779, MDP0000232292, MDP0000209689, MDP0000212045	10 out of 26 genes, 38.5%	5766 out of 63541 genes, 9.1%	0.0256
secondary metabolic process	MDP0000146673, MDP0000422832, MDP0000782323, MDP0000320827, MDP0000596661, MDP0000248148, MDP0000326735, MDP0000282334, MDP0000131249, MDP0000322563, MDP0000323779, MDP0000232292	12 out of 26 genes, 46.2%	8643 out of 63541 genes, 13.6%	0.03001
response to carbohydrate stimulus	MDP0000146673, MDP0000144481, MDP0000782323, MDP0000320827, MDP0000596661, MDP0000326735, MDP0000282334, MDP0000322563, MDP0000323779, MDP0000232292, MDP0000209689, MDP0000212045	12 out of 26 genes, 46.2%	8659 out of 63541 genes, 13.6%	0.03057
indoleacetic acid metabolic process	MDP0000322563, MDP0000209689, MDP0000248148, MDP0000326735, MDP0000212045	5 out of 26 genes, 19.2%	1113 out of 63541 genes, 1.8%	0.03981
