# Supplementary material for: Comparative Transcriptomes Analysis of Red- and White-Fleshed Apples in an F1 Population of Malus sieversii f. niedzwetzkyana Crossed with M. domestica ‘Fuji’
Source: PLoS One. 2015 Jul 24;10(7):e0133468. doi: 10.1371/journal.pone.0133468 (PMC4514764; doi:10.1371/journal.pone.0133468)
Supplement: S7 Table — (XLSX) [file pone.0133468.s007.xlsx]

## Sheet: Sheet1
Table S7 RPKM values and qRT-PCR data of 30 candidate DEGs
Gene ID	description	RPKM		Ratio (R/W)	RT-qPCR data		Ratio (R/W)
		Red	White		Red	White
MDP0000259614	MYB transcription factor; contains IPR009057 (Homeodomain-like)	23.59	3.3	7.14848	8.19	2.83	2.89399
MDP0000252589	Chalcone flavonone isomerase; contains IPR016087 (Chalcone isomerase)	75.53	11.81	6.39543	8.1233	1	8.1233
MDP0000211516	AN1-type zinc finger protein 2B; contains IPR000058 (Zinc finger, AN1-type)	12.61	3.09	4.08091	5.1	0.7033	7.25153
MDP0000788934	Anthocyanidin synthase; contains IPR005123 (Oxoglutarate/iron-dependent dioxygenase), IPR026992 (Non-haem dioxygenase N-terminal domain), IPR027443 (Isopenicillin N synthase-like)	77.74	18.57	4.18632	40.3067	1.0433	38.6339
MDP0000548065	17.5 kDa class II heat shock protein; contains IPR008978 (HSP20-like chaperone)	1095.49	413	2.65252	23.4833	9.97	2.3554
MDP0000252292	Glutathione S-transferase; contains IPR010987 (Glutathione S-transferase, C-terminal-like), IPR012336 (Thioredoxin-like fold)	286.2	38.63	7.40875	53.37	1.01	52.8416
MDP0000247652	18.2 kDa class I heat shock protein; contains IPR008978 (HSP20-like chaperone)	1045.84	373.27	2.80183	29.5767	10.0467	2.94392
MDP0000210077	Ascorbate peroxidase; contains IPR010255 (Haem peroxidase)	140.62	61.58	2.28353	29.06	12.5567	2.3143
MDP0000686666	Chalcone synthase; contains IPR011141 (Polyketide synthase, type III), IPR016039 (Thiolase-like)	237.52	40.96	5.79883	2.39	1.0033	2.38214
MDP0000154255	Pyridoxal kinase; contains IPR004625 (Pyridoxal phosphate (active vitamin B6) biosynthesis, pyridoxal kinase)	7.09	1.63	4.34969	5.02	1.8733	2.67976
MDP0000388415	Annexin; contains IPR001464 (Annexin)	12.51	0.67	18.6716	25.0733	2.1367	11.7346
MDP00000127691	MYB transcription factor; contains IPR009057 (Homeodomain-like)	26.59	4	6.6475	8.9433	1	8.9433
MDP0000543445	UDP-glucosyltransferase, putative; contains IPR002213 (UDP-glucuronosyl/UDP-glucosyltransferase)	65.8	12.88	5.1087	31.78	1.02	31.1569
MDP0000175240	WRKY transcription factor, putative; contains IPR003657 (DNA-binding WRKY)	3.6	0.18	20	29.2467	0.83	35.237
MDP0000190489	Cytochrome P450 flavonoid 3',5'-hydroxylase; contains IPR001128 (Cytochrome P450)	63.11	17.13	3.68418	5.46	1.03	5.30097
MDP0000303216	WD-repeat protein, putative; (WD40/YVTN repeat-like-containing domain)	3.74	0.69	5.42029	9.4767	3.36	2.82045
MDP0000293578	4-coumarate: CoA ligase; contains IPR000873 (AMP-dependent synthetase/ligase), IPR025110 (Domain of unknown function DUF4009)	48.66	9.9	4.91515	22.98	1.03	22.3107
MDP0000494976	Dihydroflavonol-4-reductase protein; contains IPR001509 (NAD-dependent epimerase/dehydratase), IPR016040 (NAD(P)-binding domain)	243.04	82.5	2.94594	7.5833	1	7.5833
MDP0000175055	TRANSPARENT TESTA 12-like (LOC103443008)	3.56	0.66	5.39394	7.3864	2.21	3.34226
MDP0000902338	basic proline-rich protein-like	326.43	106.63	3.06133	5.6167	1.3	4.32054
MDP0000131249	Aspartate aminotransferase; contains IPR000796 (Aspartate/other aminotransferase), IPR015424 (Pyridoxal phosphate-dependent transferase)	13.31	29.97	0.444111	1.14038	4.02961	0.283001
MDP0000422832	Cinnamyl alcohol dehydrogenase 3; contains IPR002085 (Alcohol dehydrogenase superfamily, zinc-type), IPR013149 (Alcohol dehydrogenase, C-terminal), IPR016040 (NAD(P)-binding domain)	19.02	41.43	0.459088	1.06205	27.7964	0.0382082
MDP0000146673	Dof zinc finger protein; contains IPR003851 (Zinc finger, Dof-type)	4.43	10.9	0.406422	1.08696	6.61182	0.164397
MDP0000282334	Dof zinc finger protein; contains IPR003851 (Zinc finger, Dof-type)	4.16	10.26	0.405458	1.02166	2.0448	0.499637
MDP0000232292	Dof zinc finger protein; contains IPR003851 (Zinc finger, Dof-type)	3.75	8.98	0.417595	0.984607	5.0757	0.193985
MDP0000149950	Beta-amylase, putative; contains IPR001554 (Glycoside hydrolase, family 14), IPR017853 (Glycoside hydrolase, superfamily)	28.71	85.79	0.334654	2.01741	22.2424	0.0907011
MDP0000320827	Heat stress transcription factor A-1; contains IPR011991 (Winged helix-turn-helix DNA-binding domain)	4.55	10.93	0.416285	1.22267	13.9002	0.0879602
MDP0000326735	Methylesterase	20.25	43.43	0.466268	1.17361	20.47	0.057333
MDP0000650491	Acyl:coa ligase; contains IPR000873 (AMP-dependent synthetase/ligase)	3.29	9.8	0.335714	2.0113	49.5855	0.0405623
MDP0000248148	UDP-glycosyltransferase 1; contains IPR002213 (UDP-glucuronosyl/UDP-glucosyltransferase)	77.07	176.75	0.43604	1.74204	6.39163	0.27255

## Sheet: Sheet2
MDP0000259614	MYB transcription factor; contains IPR009057 (Homeodomain-like)	23.59	3.3	7.14848
MDP0000252589	Chalcone flavonone isomerase; contains IPR016087 (Chalcone isomerase)	75.53	11.81	6.39543
MDP0000211516	AN1-type zinc finger protein 2B; contains IPR000058 (Zinc finger, AN1-type)	12.61	3.09	4.08091
MDP0000788934	Anthocyanidin synthase; contains IPR005123 (Oxoglutarate/iron-dependent dioxygenase), IPR026992 (Non-haem dioxygenase N-terminal domain), IPR027443 (Isopenicillin N synthase-like)	77.74	18.57	4.18632
MDP0000548065	17.5 kDa class II heat shock protein; contains IPR008978 (HSP20-like chaperone)	1095.49	413	2.65252
MDP0000252292	Glutathione S-transferase; contains IPR010987 (Glutathione S-transferase, C-terminal-like), IPR012336 (Thioredoxin-like fold)	286.2	38.63	7.40875
MDP0000247652	18.2 kDa class I heat shock protein; contains IPR008978 (HSP20-like chaperone)	1045.84	373.27	2.80183
MDP0000210077	Ascorbate peroxidase; contains IPR010255 (Haem peroxidase)	140.62	61.58	2.28353
MDP0000686666	Chalcone synthase; contains IPR011141 (Polyketide synthase, type III), IPR016039 (Thiolase-like)	237.52	40.96	5.79883
MDP0000154255	Pyridoxal kinase; contains IPR004625 (Pyridoxal phosphate (active vitamin B6) biosynthesis, pyridoxal kinase)	7.09	1.63	4.34969
MDP0000388415	Annexin; contains IPR001464 (Annexin)	12.51	0.67	18.6716
MDP0000031172	MYB transcription factor; contains IPR009057 (Homeodomain-like)	9.4	3.3	2.84848
MDP0000543445	UDP-glucosyltransferase, putative; contains IPR002213 (UDP-glucuronosyl/UDP-glucosyltransferase)	65.8	12.88	5.1087
MDP0000175240	WRKY transcription factor, putative; contains IPR003657 (DNA-binding WRKY)	3.6	0.18	20
MDP0000190489	Cytochrome P450 flavonoid 3',5'-hydroxylase; contains IPR001128 (Cytochrome P450)	63.11	17.13	3.68418
MDP0000230141	Myb-related transcription factor; contains IPR009057 (Homeodomain-like)	1.65	0.64	2.57812
MDP0000293578	4-coumarate: CoA ligase; contains IPR000873 (AMP-dependent synthetase/ligase), IPR025110 (Domain of unknown function DUF4009)	48.66	9.9	4.91515
MDP0000494976	Dihydroflavonol-4-reductase protein; contains IPR001509 (NAD-dependent epimerase/dehydratase), IPR016040 (NAD(P)-binding domain)	243.04	82.5	2.94594
MDP0000499190	Myb transcription factor; contains IPR009057 (Homeodomain-like)	20.89	10.21	2.04603
MDP0000915330	Putative MYB transcription factor; contains IPR009057 (Homeodomain-like)	7.26	3.6	2.01667
MDP0000131249	Aspartate aminotransferase; contains IPR000796 (Aspartate/other aminotransferase), IPR015424 (Pyridoxal phosphate-dependent transferase)	13.31	29.97	0.444111
MDP0000422832	Cinnamyl alcohol dehydrogenase 3; contains IPR002085 (Alcohol dehydrogenase superfamily, zinc-type), IPR013149 (Alcohol dehydrogenase, C-terminal), IPR016040 (NAD(P)-binding domain)	19.02	41.43	0.459088
MDP0000146673	Dof zinc finger protein; contains IPR003851 (Zinc finger, Dof-type)	4.43	10.9	0.406422
MDP0000282334	Dof zinc finger protein; contains IPR003851 (Zinc finger, Dof-type)	4.16	10.26	0.405458
MDP0000232292	Dof zinc finger protein; contains IPR003851 (Zinc finger, Dof-type)	3.75	8.98	0.417595
MDP0000149950	Beta-amylase, putative; contains IPR001554 (Glycoside hydrolase, family 14), IPR017853 (Glycoside hydrolase, superfamily)	28.71	85.79	0.334654
MDP0000320827	Heat stress transcription factor A-1; contains IPR011991 (Winged helix-turn-helix DNA-binding domain)	4.55	10.93	0.416285
MDP0000326735	Methylesterase	20.25	43.43	0.466268
MDP0000650491	Acyl:coa ligase; contains IPR000873 (AMP-dependent synthetase/ligase)	3.29	9.8	0.335714
MDP0000248148	UDP-glycosyltransferase 1; contains IPR002213 (UDP-glucuronosyl/UDP-glucosyltransferase)	77.07	176.75	0.43604
